# Supplementary material for: Species-level taxonomic characterization of gut microbiota in HIV-infected individuals
Source: Front Microbiol. 2025 Aug 29;16:1657388. doi: 10.3389/fmicb.2025.1657388 (PMC12427029; doi:10.3389/fmicb.2025.1657388)
Supplement: SUPPLEMENTARY TABLE 1 — Taxonomic profiles of 635 ASV in the gut microbial community of HC, which include 454 known species, 81 potentially new species, and 100 potentially higher taxa. [file Table_1.xlsx]

## Sheet: Notes
Supplementary Tables	Notes
Supplementary Table 1	Taxonomic profiles of 635 ASV in the gut microbial community of HC, which include 454 known species, 81 potentially new species, and 100 potentially higher taxa.
Supplementary Table 2	List of probiotic, commensal, and potential pathogenic bacteria detected in gut microbiota of people with HIV.
Supplementary Table 3	List of significantly different gut microbiota between the HC and the PWH groups. Red fonts indicate gut microbiota that meet the screening criteria (|log2FoldChange|>1 and FDR adjusted P value < 0.05).

## Sheet: Supplementary Table1
ASV	Classification	Taxonomy	HF1	HF101	HF103	HF11	HF110	HF111	HF112	HF113	HF114	HF117	HF124	HF127	HF13	HF138	HF139	HF14	HF140	HF141	HF142	HF146	HF151	HF153	HF155	HF24	HF25	HF26	HF28	HF29	HF3	HF32	HF37	HF4	HF41	HF48	HF49	HF5	HF50	HF51	HF52	HF55	HF6	HF61	HF63	HF7	HF70	HF71	HF72
ASV1	potentially new species	k_Bacteria;p_Proteobacteria;c_Gammaproteobacteria;o_Enterobacterales;f_Enterobacteriaceae;g_Citrobacter	5	1	3	17	2	0	37	5	787	9	15	17	2	0	2	3	0	15	1	0	14	7	0	2	37	3	2	3	2	1	0	2	3	1	0	1	2	3	0	36	0	8	9	5	1	1	1
ASV2	potentially higher taxa	k_Bacteria;p_Proteobacteria;c_Gammaproteobacteria;o_Enterobacterales;f_Enterobacteriaceae;g_Enterobacter	2750	109	56	1610	354	55	526	103	1471	539	3160	578	512	1060	269	2098	27	293	546	61	496	421	3149	201	41192	1166	273	171	3860	262	1816	3020	1119	402	304	308	866	325	190	2808	1647	270	67	587	368	169	11
ASV3	known species	k_Bacteria;p_Proteobacteria;c_Gammaproteobacteria;o_Enterobacterales;f_Enterobacteriaceae;g_Escherichia;s_Escherichia_coli	26	2	2	126	6	0	3	2	11	1	18	35	6	10	2	5	0	6	4	0	2	359	20	0	220	20	1	4	16	3	11	36	8	10	26	2	9	28	1	203	10	4	4	3	4	3	0
ASV4	potentially new species	k_Bacteria;p_Proteobacteria;c_Gammaproteobacteria;o_Enterobacterales;f_Enterobacteriaceae;g_Kluyvera	1	0	0	0	0	0	16	0	6	2	0	0	1	1	0	1	0	0	0	0	3	0	0	2	17	1	2	0	3	0	0	0	0	0	0	1	2	0	0	21	0	2	1	3	0	0	0
ASV6	known species	k_Bacteria;p_Proteobacteria;c_Gammaproteobacteria;o_Enterobacterales;f_Enterobacteriaceae;g_Shigella;s_Shigella_flexneri	0	0	0	1	0	0	0	0	0	0	0	0	0	0	0	0	0	0	42	0	0	0	1	0	6	0	0	0	0	0	0	0	0	0	0	0	0	1	0	0	0	0	0	0	0	0	0
ASV7	known species	k_Bacteria;p_Firmicutes;c_Clostridia;o_Eubacteriales;f_Oscillospiraceae;g_Butyricicoccus;s_Butyricicoccus_pullicaecorum	0	0	0	0	1	0	0	0	0	0	0	0	0	1	0	0	0	0	4	0	0	0	0	0	0	0	0	0	0	0	0	0	0	7	0	0	0	1	0	0	0	0	0	0	0	0	17
ASV8	potentially new species	k_Bacteria;p_Proteobacteria;c_Gammaproteobacteria;o_Enterobacterales;f_Enterobacteriaceae;g_Klebsiella	60	10	6	101	11	17	138	27	448	148	696	60	7	46	55	1314	3	7	1	2	192	5	101	43	4694	997	292	64	20	68	2021	38	48	21	13	40	274	40	6	62	49	153	3	253	12	54	12
ASV9	potentially new species	k_Bacteria;p_Firmicutes;c_Bacilli;o_Lactobacillales;f_Streptococcaceae;g_Streptococcus	17	10	20	140	19	173	8	5	72	36	8	86	7	222	30	14	37	59	165	42	41	5	91	41	12	36	87	41	10	40	84	6	21	16	169	28	43	33	41	62	21	31	15	10	10	16	4
ASV10	known species	k_Bacteria;p_Firmicutes;c_Clostridia;o_Eubacteriales;f_Oscillospiraceae;g_Fournierella;s_Fournierella_massiliensis	0	0	1	0	1	0	0	0	0	0	0	0	0	0	0	0	0	0	0	0	0	0	0	0	0	0	0	0	0	0	0	0	0	0	0	0	0	0	0	0	0	0	0	0	0	0	0
ASV11	known species	k_Bacteria;p_Firmicutes;c_Clostridia;o_Eubacteriales;f_Oscillospiraceae;g_Ruminococcus;s_Ruminococcus_albus	1196	3587	2501	2753	11543	3034	5107	598	346	7451	3374	1516	681	6380	11444	348	2669	11151	413	1199	7013	149	4359	4421	545	733	787	1015	361	3111	1364	188	738	4566	5799	1907	1855	1053	411	384	1082	3462	3113	493	2107	759	6112
ASV12	known species	k_Bacteria;p_Bacteroidetes;c_Bacteroidia;o_Bacteroidales;f_Prevotellaceae;g_Prevotella;s_Prevotella_corporis	0	0	0	0	0	0	0	0	0	0	0	1	0	0	0	0	0	0	0	0	1	0	0	0	7	0	0	0	0	0	0	0	0	1	0	0	0	0	0	0	0	0	0	0	0	0	0
ASV13	known species	k_Bacteria;p_Firmicutes;c_Negativicutes;o_Veillonellales;f_Veillonellaceae;g_Veillonella;s_Veillonella_atypica	0	1	2	10	1	5	0	1	49	4	12	7	1	106	5	1	6	2	1	2	14	1	2	1	0	1	41	92	0	2	1	1	0	1	9	13	0	2	20	2	52	0	0	4	4	0	0
ASV14	known species	k_Bacteria;p_Firmicutes;c_Clostridia;o_Eubacteriales;f_Oscillospiraceae;g_Pseudoflavonifractor;s_Pseudoflavonifractor_capillosus	0	0	0	0	1	0	0	0	0	0	0	0	0	1	4	0	0	0	0	0	0	0	0	0	0	0	0	0	0	2	0	0	0	0	0	0	0	0	0	0	0	5	0	0	1	0	0
ASV15	known species	k_Bacteria;p_Firmicutes;c_Clostridia;o_Eubacteriales;f_Lachnospiraceae;g_Merdimonas;s_Merdimonas_faecis	0	0	1	0	0	0	0	0	0	0	0	0	1	0	0	0	0	0	0	0	0	0	0	1	0	0	0	0	0	0	0	0	0	0	0	0	0	0	0	0	0	0	0	0	0	0	0
ASV16	known species	k_Bacteria;p_Firmicutes;c_Negativicutes;o_Acidaminococcales;f_Acidaminococcaceae;g_Phascolarctobacterium;s_Phascolarctobacterium_faecium	165	678	53	7	5	162	159	4	58	20	124	23	1	12	11	0	5	224	232	35	304	434	76	25	236	121	64	476	7	41	471	28	6	914	372	15	486	414	1	12	34	1030	691	14	285	24	434
ASV17	known species	k_Bacteria;p_Firmicutes;c_Clostridia;o_Eubacteriales;f_Oscillospiraceae;g_Flavonifractor;s_Flavonifractor_plautii	38	30	88	13	35	19	7	123	86	89	255	80	49	10	15	4	10	425	21	38	64	2253	644	46	36	223	12	55	11	33	21	91	3	691	29	10	37	24	108	50	38	31	40	21	22	3	19
ASV18	known species	k_Bacteria;p_Bacteroidetes;c_Bacteroidia;o_Bacteroidales;f_Bacteroidaceae;g_Bacteroides;s_Bacteroides_thetaiotaomicron	384	136	1250	23	214	434	8	1663	119	301	273	13	17	11	6	5	33	332	149	154	421	5	3	306	14	42	33	1134	13	82	40	3	16	212	274	26	703	210	1764	12	64	391	102	17	740	106	82
ASV19	known species	k_Bacteria;p_Bacteroidetes;c_Bacteroidia;o_Bacteroidales;f_Prevotellaceae;g_Prevotella;s_Prevotella_copri	1717	63	244	45756	146	376	692	477	211	98	259	44373	65753	43234	30511	58164	61046	676	414	21805	371	14	286	1022	860	1001	59782	821	69106	16799	900	1099	67215	690	552	50192	862	50393	328	21999	12105	540	165	638	673	65942	315
ASV20	potentially new species	k_Bacteria;p_Proteobacteria;c_Gammaproteobacteria;o_Enterobacterales;f_Enterobacteriaceae;g_Escherichia	0	0	0	0	0	0	0	0	0	0	0	0	0	0	0	0	0	0	1	0	0	0	0	0	4	0	0	0	0	0	0	0	1	0	0	0	0	0	0	0	0	0	0	1	0	0	0
ASV21	known species	k_Bacteria;p_Bacteroidetes;c_Bacteroidia;o_Bacteroidales;f_Bacteroidaceae;g_Bacteroides;s_Bacteroides_uniformis	6136	4035	6061	239	8613	6288	3009	77	652	3123	810	164	188	158	898	54	122	4131	236	2111	1728	2390	329	6019	83	309	308	3054	117	713	1429	1820	106	444	637	154	2464	321	976	368	1717	2664	2768	570	3280	411	479
ASV22	potentially new species	k_Bacteria;p_Bacteroidetes;c_Bacteroidia;o_Bacteroidales;f_Bacteroidaceae;g_Bacteroides	8223	10708	11502	288	1186	3224	11678	157	5769	388	9890	1139	2061	331	677	329	239	5547	559	11340	300	29118	1986	8901	782	237	251	3231	577	428	442	7209	200	465	1373	337	1986	1136	7285	364	2432	1318	98	2342	1286	346	2129
ASV23	known species	k_Bacteria;p_Firmicutes;c_Clostridia;o_Eubacteriales;f_Oscillospiraceae;g_Anaerotruncus;s_Anaerotruncus_colihominis	0	13	10	4	28	10	5	0	1	15	3	0	3	0	3	0	3	20	1	6	11	0	0	35	0	2	0	2	0	3	0	0	1	96	6	0	2	21	0	11	2	0	3	0	9	0	1
ASV24	known species	k_Bacteria;p_Proteobacteria;c_Gammaproteobacteria;o_Enterobacterales;f_Enterobacteriaceae;g_Shigella;s_Shigella_boydii	0	0	0	0	0	0	0	0	0	0	0	0	0	0	0	0	0	0	0	0	0	0	0	0	2	0	0	0	0	0	0	0	0	0	0	0	0	0	0	1	0	0	0	0	0	0	0
ASV25	known species	k_Bacteria;p_Firmicutes;c_Clostridia;o_Eubacteriales;f_Clostridiaceae;g_Clostridium;s_Clostridium_spiroforme	0	0	0	0	3	0	0	0	0	1	2	0	0	0	0	0	0	0	0	0	2	0	0	3	1	0	1	0	0	0	0	0	0	0	0	0	8	58	0	0	0	1	0	0	0	0	2
ASV26	known species	k_Bacteria;p_Firmicutes;c_Negativicutes;o_Veillonellales;f_Veillonellaceae;g_Dialister;s_Dialister_propionicifaciens	0	0	0	0	0	0	0	0	0	0	0	0	0	0	0	0	0	0	0	0	0	0	0	0	1	0	0	0	0	0	0	0	0	0	0	0	0	0	0	0	0	0	0	0	0	0	0
ASV27	known species	k_Bacteria;p_Proteobacteria;c_Gammaproteobacteria;o_Pseudomonadales;f_Moraxellaceae;g_Acinetobacter;s_Acinetobacter_guillouiae	0	0	0	0	0	0	0	0	0	0	0	0	0	0	0	0	0	0	0	0	0	0	0	0	0	0	0	0	0	0	0	0	0	0	0	0	1	0	0	0	0	0	0	0	0	0	0
ASV28	known species	k_Bacteria;p_Bacteroidetes;c_Bacteroidia;o_Bacteroidales;f_Bacteroidaceae;g_Bacteroides;s_Bacteroides_fragilis	34	8	3140	117	29	30	19	8940	169	69	162	21	7	1	1	23	62	208	822	17	19	19	9	54	228	1017	82	439	61	32	2149	1781	5	285	45	47	1819	38	11	8	82	20	28	106	824	71	1242
ASV29	potentially new species	k_Bacteria;p_Firmicutes;c_Negativicutes;o_Veillonellales;f_Veillonellaceae;g_Veillonella	3	7	19	98	0	118	3	24	419	29	24	235	13	272	7	37	28	4	2	3	20	17	138	20	7	732	107	123	20	5	15	17	26	2	35	32	30	187	65	13	23	34	7	8	14	26	36
ASV30	known species	k_Bacteria;p_Bacteroidetes;c_Bacteroidia;o_Bacteroidales;f_Bacteroidaceae;g_Bacteroides;s_Bacteroides_vulgatus	6064	3660	5541	313	3092	554	204	25215	1109	1657	4203	535	174	380	282	198	472	2243	12890	244	7766	255	4156	288	957	7706	1849	7698	219	1236	19537	1579	325	6690	3602	756	18343	598	16253	508	5589	5315	3716	6379	14996	686	18799
ASV31	potentially new species	k_Bacteria;p_Firmicutes;c_Bacilli;o_Lactobacillales;f_Enterococcaceae;g_Enterococcus	0	0	0	3	0	0	0	0	1	0	0	0	0	0	0	1	0	0	0	0	0	4	0	0	0	0	0	0	0	0	0	2	0	0	0	0	0	0	0	0	0	0	0	0	0	0	0
ASV32	known species	k_Bacteria;p_Firmicutes;c_Clostridia;o_Eubacteriales;f_Oscillospiraceae;g_Faecalibacterium;s_Faecalibacterium_prausnitzii	3348	3166	20465	3325	13343	2500	3148	19431	1615	5284	4333	5055	1931	13443	11159	1209	1384	5778	15765	2207	6674	24820	2493	8088	1642	28403	1157	650	1010	1867	5633	2506	580	5866	18411	1756	2422	17989	6726	20878	2559	9431	4859	1895	2662	2785	8520
ASV33	known species	k_Bacteria;p_Bacteroidetes;c_Bacteroidia;o_Bacteroidales;f_Bacteroidaceae;g_Bacteroides;s_Bacteroides_plebeius	700	146	278	122	7682	41819	252	114	96	222	11680	203	221	2203	112	1579	322	12	64	63	52	0	66	469	3804	571	4039	59684	1678	870	1415	50574	447	722	812	1410	1058	871	110	1740	4049	1704	13071	61940	22294	3099	22478
ASV34	known species	k_Bacteria;p_Bacteroidetes;c_Bacteroidia;o_Bacteroidales;f_Bacteroidaceae;g_Bacteroides;s_Bacteroides_coprocola	292	21	34	99	113	31	29	108	134	124	3747	3	179	13	7	36	121	7	696	18	8	0	7	6195	2355	11383	1937	268	341	2671	157	105	334	36	88	172	231	571	54	154	12713	186	94	60	225	1988	73
ASV35	known species	k_Bacteria;p_Firmicutes;c_Bacilli;o_Lactobacillales;f_Leuconostocaceae;g_Weissella;s_Weissella_viridescens	0	0	0	0	0	0	0	0	0	0	0	0	0	0	0	0	0	0	0	0	0	0	0	0	0	0	0	0	0	0	0	0	0	0	0	0	0	0	0	9	0	0	0	0	0	0	0
ASV36	known species	k_Bacteria;p_Firmicutes;c_Bacilli;o_Lactobacillales;f_Carnobacteriaceae;g_Granulicatella;s_Granulicatella_adiacens	2	4	3	3	1	23	2	5	10	6	3	62	1	3	1	4	1	0	9	1	10	0	26	2	3	4	1	10	1	3	41	1	5	7	30	7	13	7	6	23	3	8	2	3	7	1	2
ASV37	known species	k_Bacteria;p_Bacteroidetes;c_Bacteroidia;o_Bacteroidales;f_Bacteroidaceae;g_Bacteroides;s_Bacteroides_stercoris	8760	14550	4899	267	192	52	262	83	6522	1637	278	138	86	352	88	83	79	4447	1363	1352	6231	19	435	207	413	11425	345	234	236	429	11613	1461	213	4280	5740	304	5428	549	21744	670	821	1696	2461	3063	6777	295	55
ASV38	known species	k_Bacteria;p_Bacteroidetes;c_Bacteroidia;o_Bacteroidales;f_Bacteroidaceae;g_Bacteroides;s_Bacteroides_massiliensis	219	12130	141	112	250	41	133	88	25714	381	10559	376	59	812	185	136	64	4077	119	11777	181	36	2141	112	77	21	255	49	234	134	62	9053	100	1712	3818	76	198	691	13537	3887	92	9460	97	59	39	49	26
ASV39	potentially new species	k_Bacteria;p_Firmicutes;c_Bacilli;o_Lactobacillales;f_Leuconostocaceae;g_Weissella	0	0	0	0	0	6	2	0	0	3	0	0	0	0	0	0	0	0	0	0	0	0	0	1	1	0	2	0	0	0	1	0	0	0	0	0	0	1	0	60	0	0	0	0	1	0	0
ASV40	known species	k_Bacteria;p_Bacteroidetes;c_Bacteroidia;o_Bacteroidales;f_Prevotellaceae;g_Prevotella;s_Prevotella_stercorea	129	20	9	3330	0	0	0	0	5	57	0	3841	75	20	19	200	0	7	0	5	0	2	1	46	4860	70	34	49	10478	28	60	153	3	129	76	3915	13	24	1	2617	92	6653	31	57	87	49	27
ASV41	known species	k_Bacteria;p_Bacteroidetes;c_Bacteroidia;o_Bacteroidales;f_Odoribacteraceae;g_Odoribacter;s_Odoribacter_splanchnicus	21	387	160	25	306	182	933	3	5	59	28	22	82	35	13	7	64	438	11	130	319	2	106	102	16	133	12	71	6	63	26	21	2	19	20	117	397	445	266	47	1083	317	73	5	146	53	6
ASV42	known species	k_Bacteria;p_Firmicutes;c_Negativicutes;o_Veillonellales;f_Veillonellaceae;g_Veillonella;s_Veillonella_parvula	2	2	0	16	2	60	3	4	237	4	3	20	15	85	10	16	13	3	3	1	6	1	26	7	8	136	14	46	18	1	5	2	11	3	10	41	13	5	130	5	6	17	4	37	6	20	2
ASV43	known species	k_Bacteria;p_Bacteroidetes;c_Bacteroidia;o_Bacteroidales;f_Rikenellaceae;g_Alistipes;s_Alistipes_putredinis	465	2496	536	35	2544	2730	1213	47	32	2962	95	83	563	2454	81	12	214	2265	55	929	3811	13	2358	2822	72	31	159	49	38	1281	45	23	60	31	1202	48	674	585	1114	268	1726	817	5566	43	753	429	3696
ASV44	potentially new species	k_Bacteria;p_Proteobacteria;c_Betaproteobacteria;o_Burkholderiales;f_Alcaligenaceae;g_Sutterella	59	5	27	23	1817	3040	28	3	159	8	76	13	2	811	1143	36	2	24	43	45	21	0	0	28	40	35	36	26	27	1865	20	7285	25	38	3	29	10	4	24	13	13	7	708	15	23	12	2
ASV45	known species	k_Bacteria;p_Proteobacteria;c_Deltaproteobacteria;o_Desulfovibrionales;f_Desulfovibrionaceae;g_Desulfovibrio;s_Desulfovibrio_piger	5	1445	9	3	18	9	1250	1	4	3	25	1	1	4	392	0	22	57	57	1294	75	5	1	11	0	5	9	4	5	19	2	0	6	5	3	2	12	473	5	616	672	11	3	1	1	0	1
ASV46	known species	k_Bacteria;p_Bacteroidetes;c_Bacteroidia;o_Bacteroidales;f_Rikenellaceae;g_Alistipes;s_Alistipes_shahii	310	2850	227	38	2487	35	397	9	20	889	64	24	6	686	117	10	30	910	71	95	754	2	34	938	26	114	25	4	9	148	18	15	16	8	108	46	245	63	76	38	1031	181	756	2	256	79	4
ASV47	known species	k_Bacteria;p_Firmicutes;c_Bacilli;o_Lactobacillales;f_Leuconostocaceae;g_Weissella;s_Weissella_ceti	0	0	0	0	0	0	0	0	0	0	0	0	0	0	0	0	0	0	0	0	0	0	0	0	0	0	0	0	0	0	0	0	0	0	0	0	0	0	0	1	0	0	0	0	0	0	0
ASV48	known species	k_Bacteria;p_Bacteroidetes;c_Bacteroidia;o_Bacteroidales;f_Bacteroidaceae;g_Bacteroides;s_Bacteroides_caccae	2787	1721	24	35	332	22	1323	896	25	1085	992	16	17	243	477	41	33	383	961	19	569	3	3	917	328	1188	89	35	29	177	1253	41	70	102	218	64	370	351	4860	57	93	163	383	33	644	83	420
ASV49	known species	k_Bacteria;p_Bacteroidetes;c_Bacteroidia;o_Bacteroidales;f_Prevotellaceae;g_Paraprevotella;s_Paraprevotella_clara	48	362	40	63	16	10	1636	32	1799	36	1765	99	20	14	248	22	12	31	1	1	22	2	239	112	93	2805	661	103	15	546	51	106	55	28	806	145	37	105	60	187	27	1091	138	9	60	35	20
ASV50	known species	k_Bacteria;p_Firmicutes;c_Clostridia;o_Eubacteriales;f_Oscillospiraceae;g_Ruminococcus;s_Ruminococcus_callidus	32	273	8	27	13	16	123	9	5	18	25	4	5	166	66	4	11	4	10	18	216	1	1	173	35	41	15	12	12	38	54	8	1	8	35	96	101	4	4	16	15	333	137	6	107	102	7
ASV51	known species	k_Bacteria;p_Firmicutes;c_Clostridia;o_Eubacteriales;f_Lachnospiraceae;g_Anaerostipes;s_Anaerostipes_hadrus	2509	121	854	56	221	46	29	222	78	43	289	23	116	20	59	144	13	124	361	6	542	4	27	39	42	41	63	79	12	120	118	105	857	1742	1120	227	79	39	13	67	144	528	292	25	63	13	297
ASV52	known species	k_Bacteria;p_Firmicutes;c_Bacilli;o_Lactobacillales;f_Streptococcaceae;g_Streptococcus;s_Streptococcus_gordonii	0	0	0	3	2	64	0	0	0	0	0	0	1	0	0	0	0	0	0	2	1	0	0	0	0	0	4	0	0	1	5	0	0	0	3	4	4	0	1	1	0	0	0	0	0	2	0
ASV54	known species	k_Bacteria;p_Proteobacteria;c_Gammaproteobacteria;o_Pasteurellales;f_Pasteurellaceae;g_Haemophilus;s_Haemophilus_parainfluenzae	27	21	151	642	43	92	4	1047	2829	119	321	877	27	3259	114	1982	302	60	39	11	135	6	260	225	14	2401	652	190	174	36	695	39	60	20	1808	445	110	198	1161	40	319	338	10	729	33	46	38
ASV55	known species	k_Bacteria;p_Bacteroidetes;c_Bacteroidia;o_Bacteroidales;f_Tannerellaceae;g_Parabacteroides;s_Parabacteroides_merdae	2220	918	2106	273	852	1063	149	39	339	1780	308	137	28	524	157	40	50	1048	625	447	2355	4023	259	48	439	712	238	1488	81	363	766	86	52	2645	270	272	1976	150	23	117	735	155	472	282	2916	288	3371
ASV56	known species	k_Bacteria;p_Firmicutes;c_Negativicutes;o_Veillonellales;f_Veillonellaceae;g_Megasphaera;s_Megasphaera_elsdenii	0	0	0	0	1	108	0	0	0	0	0	0	0	1	9	0	0	0	0	0	0	0	0	0	0	0	4	1	0	0	0	0	0	0	0	1	2	0	1	0	2	1	0	1	0	341	0
ASV57	known species	k_Bacteria;p_Firmicutes;c_Bacilli;o_Lactobacillales;f_Lactobacillaceae;g_Lactobacillus;s_Lactobacillus_agilis	0	0	0	0	0	3	0	0	0	0	0	0	0	0	0	0	0	0	0	0	0	0	0	0	0	0	0	0	0	0	0	0	0	0	0	0	0	0	0	0	0	0	0	0	0	0	0
ASV58	known species	k_Bacteria;p_Actinobacteria;c_Actinobacteria;o_Actinomycetales;f_Actinomycetaceae;g_Actinomyces;s_Actinomyces_oris	1	0	0	0	0	0	0	0	0	0	0	0	0	0	0	0	0	0	0	0	0	0	0	0	0	0	0	0	0	0	2	0	0	0	0	0	0	0	0	0	0	0	0	0	0	0	0
ASV59	potentially higher taxa	k_Bacteria;p_Firmicutes;c_Clostridia;o_Eubacteriales;f_Lachnospiraceae	787	182	214	36	389	70	458	17	56	2126	32	130	23	126	384	71	81	262	662	175	987	1	1352	128	131	23	145	61	31	95	25	59	6	181	224	59	402	25	6	262	80	186	453	50	100	124	523
ASV60	known species	k_Bacteria;p_Bacteroidetes;c_Bacteroidia;o_Bacteroidales;f_Rikenellaceae;g_Alistipes;s_Alistipes_indistinctus	0	1	1	1	1	1	24	1	0	4	0	1	0	0	0	0	0	8	0	4	0	0	0	1	0	1	3	0	1	32	0	1	1	3	1	1	2	0	5	0	291	2	3	1	2	8	0
ASV61	known species	k_Bacteria;p_Firmicutes;c_Clostridia;o_Eubacteriales;f_Eubacteriaceae;g_Eubacterium;s_Eubacterium_rectale	1979	248	197	807	164	7821	245	155	15395	242	2591	289	549	425	1150	60	482	301	557	1359	3072	44	195	696	74	309	5727	197	217	4923	664	509	611	1375	9206	885	3361	337	107	478	1494	286	216	180	2168	910	5421
ASV63	potentially higher taxa	k_Bacteria;p_Firmicutes;c_Clostridia;o_Eubacteriales;f_Lachnospiraceae	41	17	7	95	44	10	166	74	60	115	80	14	54	1317	1223	38	5181	115	122	3405	412	2	5	4164	29	70	190	59	62	774	41	31	21	59	80	2484	20	41	20	15	29	536	19	39	59	77	813
ASV65	known species	k_Bacteria;p_Bacteroidetes;c_Bacteroidia;o_Bacteroidales;f_Bacteroidaceae;g_Bacteroides;s_Bacteroides_salyersiae	86	3	443	4	9	3	650	2	7	3	5	4	5	0	3	0	0	248	18	1	6	0	0	544	4	12	3	5	3	129	22	0	5	5	16	4	116	315	3	2	2	14	15	3	243	4	2
ASV66	known species	k_Bacteria;p_Firmicutes;c_Clostridia;o_Eubacteriales;f_Lachnospiraceae;g_Mediterraneibacter;s_Mediterraneibacter_faecis	95	42	5	101	13	27	43	265	12	13	73	168	16	23	34	1578	19	5	141	149	34	2	567	22	27	6	110	7	11	16	16	51	38	259	48	71	92	11	5	60	205	22	8	33	28	64	100
ASV68	known species	k_Bacteria;p_Bacteroidetes;c_Bacteroidia;o_Bacteroidales;f_Odoribacteraceae;g_Butyricimonas;s_Butyricimonas_faecalis	7	444	17	41	145	316	277	1	1	1	18	1	1	1	45	2	3	412	20	192	9	0	39	1	10	1	1	1	1	240	8	1	1	2	215	80	36	38	41	45	112	7	2	0	79	7	0
ASV69	known species	k_Bacteria;p_Firmicutes;c_Bacilli;o_Lactobacillales;f_Streptococcaceae;g_Streptococcus;s_Streptococcus_parasanguinis	3	8	5	31	1	105	1	8	28	14	8	10	1	15	1	1	14	0	1	0	15	7	90	1	2	3	40	1	0	1	1	3	1	2	20	7	1	0	3	3	6	1	0	5	5	0	4
ASV70	known species	k_Bacteria;p_Proteobacteria;c_Betaproteobacteria;o_Burkholderiales;f_Sutterellaceae;g_Sutterella;s_Sutterella_wadsworthensis	54	57	2660	1288	106	109	55	19	42	67	0	78	2849	58	16	20	54	101	38	26	17	3	14	114	310	3575	2540	45	1108	51	67	21	318	11	27	229	19	13	8	8	32	62	9	25	37	24	17
ASV71	known species	k_Bacteria;p_Bacteroidetes;c_Bacteroidia;o_Bacteroidales;f_Odoribacteraceae;g_Butyricimonas;s_Butyricimonas_virosa	5	3	3	3	459	9	133	3	2	132	9	22	1	268	96	0	34	135	1	106	327	0	6	1	0	0	1	0	3	30	0	0	0	0	39	0	46	80	1	0	0	109	46	0	0	1	3
ASV72	known species	k_Bacteria;p_Firmicutes;c_Clostridia;o_Eubacteriales;f_Lachnospiraceae;g_Blautia;s_Blautia_faecis	64	10	5	24	20	30	22	59	239	39	18	80	12	36	14	13	59	165	85	32	90	5	9	48	11	23	17	48	3	12	8	7	7	112	117	9	84	50	5	15	7	61	144	3	11	11	41
ASV74	known species	k_Bacteria;p_Bacteroidetes;c_Bacteroidia;o_Bacteroidales;f_Bacteroidaceae;g_Bacteroides;s_Bacteroides_xylanisolvens	283	1111	1212	63	75	469	474	2372	383	241	112	88	37	27	16	24	30	223	68	161	189	5843	1741	682	80	329	54	252	20	131	253	39	31	61	104	118	409	75	2212	22	148	330	258	925	47	64	350
ASV75	known species	k_Bacteria;p_Firmicutes;c_Erysipelotrichia;o_Erysipelotrichales;f_Coprobacillaceae;g_Catenibacterium;s_Catenibacterium_mitsuokai	1	0	0	30	0	81	0	0	1	0	1	416	0	22	60	1	39	1	0	0	0	0	0	0	55	0	3	1	0	0	0	0	0	0	1	0	0	0	0	0	25	1	0	0	0	0	0
ASV76	known species	k_Bacteria;p_Firmicutes;c_Bacilli;o_Lactobacillales;f_Leuconostocaceae;g_Weissella;s_Weissella_minor	0	0	0	0	0	0	1	0	0	0	0	0	0	0	0	0	0	0	0	0	0	0	0	0	0	0	0	0	0	0	0	0	0	0	0	0	0	0	0	0	0	0	0	0	0	0	0
ASV78	potentially higher taxa	k_Bacteria;p_Firmicutes;c_Clostridia;o_Eubacteriales;f_Lachnospiraceae	4	48	22	12	607	308	149	3	170	137	6	20	16	5	8	6	17	545	16	23	129	2	1	94	3	6	96	1	2	25	13	23	3	412	264	9	440	2	2	11	44	1	2	2	54	2	19
ASV79	potentially higher taxa	k_Bacteria;p_Firmicutes;c_Clostridia;o_Eubacteriales;f_Lachnospiraceae	951	310	209	78	164	87	127	17	238	375	175	81	201	49	68	62	138	342	192	95	347	413	6	195	94	89	310	340	142	72	41	1177	43	222	757	225	370	433	220	185	353	118	428	120	85	144	829
ASV80	known species	k_Bacteria;p_Bacteroidetes;c_Bacteroidia;o_Bacteroidales;f_Rikenellaceae;g_Alistipes;s_Alistipes_finegoldii	113	2	176	1	6	749	73	0	5	298	3	15	0	70	101	0	9	324	9	212	94	1	34	2	1	1	4	6	0	113	4	1	3	4	6	0	40	53	5	1	8	31	0	2	0	29	630
ASV81	known species	k_Bacteria;p_Firmicutes;c_Bacilli;o_Lactobacillales;f_Streptococcaceae;g_Streptococcus;s_Streptococcus_sanguinis	1	0	0	0	0	4	0	0	0	0	0	0	0	3	0	0	0	0	0	0	2	0	0	4	0	0	1	0	0	0	4	1	0	2	1	2	1	1	4	0	2	1	0	0	2	1	0
ASV82	potentially higher taxa	k_Bacteria;p_Firmicutes;c_Clostridia;o_Eubacteriales;f_Lachnospiraceae	4	20	891	29	79	23	382	16	33	52	81	117	9	785	68	11	749	1728	33	40	239	3	13	143	2	30	22	34	4	233	34	3	6	20	35	130	60	26	6	333	8	244	118	17	150	16	13
ASV83	known species	k_Bacteria;p_Firmicutes;c_Bacilli;o_Lactobacillales;f_Leuconostocaceae;g_Weissella;s_Weissella_cibaria	0	0	0	0	0	0	0	0	0	0	0	0	0	0	0	0	0	0	0	0	0	0	0	0	0	0	0	0	0	0	0	0	0	0	0	0	0	0	0	2	0	0	0	0	0	0	0
ASV84	known species	k_Bacteria;p_Bacteroidetes;c_Bacteroidia;o_Bacteroidales;f_Rikenellaceae;g_Alistipes;s_Alistipes_onderdonkii	40	5	84	6	126	671	227	12	108	923	140	33	9	35	34	0	13	46	13	61	141	1	4	7061	13	32	35	28	14	113	20	5	6	2	371	9	60	187	3	29	841	254	454	2	185	56	5
ASV85	known species	k_Bacteria;p_Firmicutes;c_Clostridia;o_Eubacteriales;f_Oscillospiraceae;g_Ruminiclostridium;s_Ruminiclostridium_cellobioparum	175	274	162	171	111	28	202	28	58	350	278	106	153	306	247	19	33	135	28	138	184	40	39	148	17	38	106	38	24	110	51	16	22	14	180	119	145	270	139	422	391	171	231	1199	91	341	45
ASV86	known species	k_Bacteria;p_Bacteroidetes;c_Bacteroidia;o_Bacteroidales;f_Prevotellaceae;g_Prevotellamassilia;s_Prevotellamassilia_timonensis	50	0	16	0	0	0	0	2	8	0	0	4788	0	5	7	6	4	12	0	0	8	2	5	1	8	32	0	0	25	0	36	43	0	16	32	13744	0	0	0	6	38	16	7	26	42	3	2
ASV87	potentially new species	k_Bacteria;p_Firmicutes;c_Negativicutes;o_Veillonellales;f_Veillonellaceae;g_Megasphaera	2	0	0	391	0	28	0	0	0	0	0	0	4	0	0	0	0	81	319	0	0	0	0	1	17	0	18	1	0	0	1	1	61	0	0	4	4	0	0	1	167	0	0	0	2	118	0
ASV88	known species	k_Bacteria;p_Firmicutes;c_Clostridia;o_Eubacteriales;f_Lachnospiraceae;g_Roseburia;s_Roseburia_faecis	3713	1013	111	1292	306	486	30	9896	3618	802	351	145	372	555	128	78	1356	2523	190	66	180	42	10	1989	96	88	945	59	126	423	131	316	99	109	647	524	446	24	47	96	73	94	2146	44	691	726	61
ASV89	potentially new species	k_Bacteria;p_Actinobacteria;c_Actinobacteria;o_Propionibacteriales;f_Propionibacteriaceae;g_Cutibacterium	0	0	0	0	0	0	0	0	0	0	0	0	0	0	5	0	0	0	0	0	0	1	0	0	0	0	0	1	0	4	0	0	0	1	0	0	0	0	2	2	0	0	0	0	0	0	0
ASV90	known species	k_Bacteria;p_Bacteroidetes;c_Bacteroidia;o_Bacteroidales;f_Bacteroidaceae;g_Bacteroides;s_Bacteroides_ovatus	1121	33	790	43	93	120	417	83	2126	920	573	71	5	17	5	21	68	1297	556	67	96	3161	77	260	1023	74	38	45	12	106	173	60	6	593	507	22	836	343	1294	55	364	322	76	187	704	103	1042
ASV91	known species	k_Bacteria;p_Firmicutes;c_Negativicutes;o_Selenomonadales;f_Selenomonadaceae;g_Megamonas;s_Megamonas_funiformis	12	3	11	2	9	86	1	3	2800	2	5	1020	2	4	21	82	31	43	14865	124	4	3	2225	35	4	111	1	5	161	7	17	54	1	16	65	19	6	5	0	202	3	6	2	404	3095	281	5
ASV92	known species	k_Bacteria;p_Bacteroidetes;c_Bacteroidia;o_Bacteroidales;f_Rikenellaceae;g_Alistipes;s_Alistipes_communis	3	15	1	1	108	2	8	6	2	0	2	9	0	155	12	2	474	68	14	52	16	0	11	0	3	1	2	0	1	1	1	2	1	0	5	59	13	23	0	1	102	1	0	1	14	2	0
ASV93	potentially new species	k_Bacteria;p_Firmicutes;c_Clostridia;o_Eubacteriales;f_Lachnospiraceae;g_Blautia	87	113	128	120	94	172	62	169	116	43	178	279	6	59	48	17	26	195	263	8	348	1913	146	71	54	349	32	64	25	59	1287	9	28	350	192	57	128	88	136	159	216	159	109	4	50	59	37
ASV94	potentially new species	k_Bacteria;p_Firmicutes;c_Bacilli;o_Caryophanales;f_Staphylococcaceae;g_Macrococcus	0	0	0	0	0	0	0	0	0	0	0	0	0	0	0	0	0	0	0	0	0	0	0	0	0	0	0	0	0	0	0	0	0	0	0	1	0	0	0	4	0	2	0	0	0	0	0
ASV95	potentially higher taxa	k_Bacteria;p_Bacteroidetes;c_Bacteroidia;o_Bacteroidales;f_Rikenellaceae	0	0	44	0	38	18	15	0	3	30	0	937	0	1	79	0	0	2	0	0	0	0	41	0	0	0	0	0	0	0	1	0	1	0	3	0	4	2	0	0	0	0	0	0	0	0	0
ASV96	known species	k_Bacteria;p_Firmicutes;c_Bacilli;o_Lactobacillales;f_Lactobacillaceae;g_Lactobacillus;s_Lactobacillus_fermentum	0	0	0	0	0	0	0	0	0	0	0	0	1	0	0	0	0	0	0	0	0	0	0	0	0	0	0	0	0	0	0	0	0	0	0	0	0	0	0	0	0	0	0	0	0	0	0
ASV97	known species	k_Bacteria;p_Bacteroidetes;c_Bacteroidia;o_Bacteroidales;f_Prevotellaceae;g_Massiliprevotella;s_Massiliprevotella_massiliensis	0	0	1	0	0	3	2	0	0	0	0	80	0	0	0	0	0	0	0	5	0	0	0	0	0	0	3	0	0	0	0	0	0	0	0	0	0	0	0	0	2	0	0	0	0	260	0
ASV98	potentially new species	k_Bacteria;p_Bacteroidetes;c_Bacteroidia;o_Bacteroidales;f_Prevotellaceae;g_Prevotella	2	0	0	1	0	0	0	0	1	0	0	302	0	0	1	13	0	0	0	0	0	0	12	0	6	8	0	0	4	0	1	4	0	4	5	1026	0	0	0	0	4	0	0	0	6	2	2
ASV99	potentially higher taxa	k_Bacteria;p_Firmicutes;c_Clostridia;o_Eubacteriales;f_Lachnospiraceae	0	0	0	12	0	0	1	0	0	0	0	0	0	0	0	2	0	0	0	0	0	0	0	2	2	4	1	4	0	6	0	0	1	0	1	0	0	0	2	0	0	3	0	0	0	0	0
ASV100	known species	k_Bacteria;p_Firmicutes;c_Negativicutes;o_Acidaminococcales;f_Acidaminococcaceae;g_Phascolarctobacterium;s_Phascolarctobacterium_succinatutens	5	0	0	328	0	0	1	0	1	0	0	1379	1	6	2	9	0	2	0	1	0	1	11	0	1	3	2	1	2	2	28	8	4835	14	7	992	4	2	1	4	7	8	1	3	7	2	1
ASV101	known species	k_Bacteria;p_Firmicutes;c_Clostridia;o_Eubacteriales;f_Eubacteriaceae;g_Eubacterium;s_Eubacterium_eligens	50	165	22	45	17	90	59	3145	276	612	624	170	22	227	670	54	138	1113	93	89	7446	6	104	587	47	61	139	47	20	259	154	110	43	3173	3180	313	1897	473	69	97	108	1506	2444	35	210	30	1637
ASV102	known species	k_Bacteria;p_Firmicutes;c_na;o_na;f_na;g_Negativibacillus;s_Negativibacillus_massiliensis	0	0	0	0	0	0	0	5	0	14	0	0	0	1	2	0	0	3	0	0	3	0	41	0	0	0	0	0	0	0	0	0	0	0	0	0	0	0	0	9	0	0	1	0	0	0	0
ASV103	known species	k_Bacteria;p_Proteobacteria;c_Betaproteobacteria;o_Burkholderiales;f_Burkholderiaceae;g_Ralstonia;s_Ralstonia_insidiosa	0	0	1	0	0	0	0	0	0	0	0	0	0	0	0	0	0	0	0	0	0	0	0	0	0	0	0	0	0	0	0	0	0	0	0	0	0	0	0	0	0	0	0	0	0	0	0
ASV104	known species	k_Bacteria;p_Bacteroidetes;c_Bacteroidia;o_Bacteroidales;f_Bacteroidaceae;g_Bacteroides;s_Bacteroides_acidifaciens	71	19	38	12	54	11	1965	14	20	124	613	42	1	5	120	14	23	905	23	1056	420	2	7	113	28	38	58	42	11	409	838	15	17	7944	29	11	30	99	145	350	11	1107	1200	3	16	5	29
ASV105	potentially higher taxa	k_Bacteria	319	137	23	81	777	189	53	13	28	63	833	32	21	1113	305	324	115	1289	47	169	19	18	199	193	56	517	77	101	71	187	121	291	215	819	1204	253	1955	348	54	199	121	555	71	70	701	65	5150
ASV106	potentially new species	k_Bacteria;p_Firmicutes;c_Bacilli;o_Caryophanales;f_Staphylococcaceae;g_Staphylococcus	0	0	0	0	0	0	0	0	0	0	0	0	0	0	0	0	0	0	1	0	0	0	0	0	0	0	0	0	3	0	0	0	0	1	0	0	1	1	1	5	0	0	0	0	0	0	0
ASV107	known species	k_Bacteria;p_Proteobacteria;c_Alphaproteobacteria;o_Hyphomicrobiales;f_Hyphomicrobiaceae;g_Gemmiger;s_Gemmiger_formicilis	125	115	892	170	794	552	312	16	51	6821	42	322	65	635	845	34	44	703	232	855	591	44	13365	99	285	23	67	17	18	119	93	38	35	1389	1089	90	282	39	15	33	197	101	381	47	286	290	476
ASV108	potentially new species	k_Bacteria;p_Firmicutes;c_Bacilli;o_Lactobacillales;f_Lactobacillaceae;g_Lactobacillus	0	1	0	25	6	50	1	1	0	0	0	0	3	1	6	0	0	0	1	1	57	0	9	0	0	0	1	0	0	0	0	0	1	11	6	0	0	4	2	30	0	0	0	0	3	0	0
ASV109	potentially new species	k_Bacteria;p_Firmicutes;c_Clostridia;o_Eubacteriales;f_Lachnospiraceae;g_Roseburia	10845	3150	3038	113	316	449	1895	836	2713	2896	687	135	32	172	713	21	678	153	83	1338	1628	11	105	49	47	89	574	18	65	115	139	41	28	70	1253	228	266	14	10	524	110	1607	3391	41	755	38	434
ASV110	known species	k_Bacteria;p_Fusobacteria;c_Fusobacteriia;o_Fusobacteriales;f_Fusobacteriaceae;g_Fusobacterium;s_Fusobacterium_mortiferum	15	0	13	18	41	419	14	0	0	5	0	34	1	19	8	1308	6	5	64	1076	1	274	4037	19	6	0	1	4	1	10	5	16	2	17	3	0	881	1465	1	3864	3	33	9	2	0	0	0
ASV111	known species	k_Bacteria;p_Firmicutes;c_Clostridia;o_Eubacteriales;f_Lachnospiraceae;g_Dorea;s_Dorea_longicatena	172	3	58	55	111	230	37	1	39	41	127	145	17	55	21	23	57	81	895	56	29	2	784	51	95	38	56	12	18	42	767	19	92	319	222	73	108	38	8	119	44	109	54	51	57	48	66
ASV112	known species	k_Bacteria;p_Proteobacteria;c_Epsilonproteobacteria;o_Campylobacterales;f_Campylobacteraceae;g_Campylobacter;s_Campylobacter_gracilis	0	0	3	0	1	0	0	0	3	0	0	0	0	0	2	2	0	0	1	0	0	0	0	0	0	0	0	1	0	0	0	0	0	0	1	0	0	0	0	0	1	0	1	0	0	1	0
ASV113	potentially higher taxa	k_Bacteria;p_Firmicutes;c_Clostridia;o_Eubacteriales;f_Lachnospiraceae	52	470	18	23	124	55	868	12	33	2882	66	17	7	64	74	4	43	667	39	55	657	3	9	402	14	180	30	7	7	129	8	106	2	273	103	39	256	37	8	237	57	32	87	2	8	20	76
ASV114	known species	k_Bacteria;p_Firmicutes;c_Bacilli;o_Caryophanales;f_Caryophanaceae;g_Kurthia;s_Kurthia_gibsonii	0	0	0	0	0	0	0	0	0	2	0	0	0	0	0	0	0	0	0	0	0	0	0	0	0	0	0	0	1	0	0	0	0	0	0	0	0	2	0	0	0	0	0	0	0	0	0
ASV115	known species	k_Bacteria;p_Proteobacteria;c_Gammaproteobacteria;o_Enterobacterales;f_Enterobacteriaceae;g_Klebsiella;s_Klebsiella_oxytoca	0	0	0	3	0	0	0	0	0	0	0	0	0	0	0	1	0	0	0	0	0	0	1	0	1	1	1	0	0	0	0	0	1	1	0	0	2	0	7	0	0	0	0	0	0	0	0
ASV116	known species	k_Bacteria;p_Firmicutes;c_Clostridia;o_Eubacteriales;f_Lachnospiraceae;g_Anaerotignum;s_Anaerotignum_faecicola	217	657	157	69	53	21	457	11	32	655	37	192	31	10	154	17	54	229	21	217	707	2	1	40	17	35	39	31	19	107	49	125	7	55	340	71	212	534	14	28	822	202	1093	33	44	18	393
ASV118	potentially new species	k_Bacteria;p_Firmicutes;c_Clostridia;o_Eubacteriales;f_Clostridiaceae;g_Clostridium	108	149	22	174	42	26	24	52	54	32	61	26	53	23	27	663	73	98	30	6	40	812	2213	31	155	239	4	34	31	18	554	49	88	77	426	271	72	59	281	602	37	212	91	10	62	6	126
ASV119	known species	k_Bacteria;p_Bacteroidetes;c_Bacteroidia;o_Bacteroidales;f_Barnesiellaceae;g_Barnesiella;s_Barnesiella_intestinihominis	175	1560	1358	9	1790	632	819	5	53	975	23	10	14	122	7	3	78	168	18	323	549	0	2	6	2	6	54	2	26	198	153	9	13	12	314	20	399	55	476	20	66	43	3154	21	16	55	9
ASV120	potentially new species	k_Bacteria;p_Proteobacteria;c_Gammaproteobacteria;o_Enterobacterales;f_Erwiniaceae;g_Pantoea	0	0	0	0	0	0	0	0	0	0	0	0	0	0	0	0	0	0	0	0	0	0	0	0	0	0	0	0	0	0	0	0	0	0	0	0	0	0	0	0	0	0	0	0	0	0	0
ASV122	known species	k_Bacteria;p_Firmicutes;c_Clostridia;o_Eubacteriales;f_Lachnospiraceae;g_Roseburia;s_Roseburia_inulinivorans	515	121	26	442	142	911	38	3357	324	499	6164	1070	242	453	546	252	160	834	7356	1578	1730	24	192	282	71	86	3754	55	451	593	140	1761	82	627	5790	496	2639	167	51	4839	498	4342	2839	48	126	149	1493
ASV123	known species	k_Bacteria;p_Proteobacteria;c_Betaproteobacteria;o_Burkholderiales;f_Sutterellaceae;g_Parasutterella;s_Parasutterella_excrementihominis	6562	1950	102	57	330	276	176	4205	210	2039	3473	1294	10	10	60	28	48	3480	394	22	1999	1796	34	69	29	175	55	3906	25	267	2484	407	76	2474	124	138	2646	193	3328	57	115	197	91	5955	2927	307	2191
ASV124	known species	k_Bacteria;p_Proteobacteria;c_Deltaproteobacteria;o_Desulfovibrionales;f_Desulfovibrionaceae;g_Bilophila;s_Bilophila_wadsworthia	123	204	37	46	115	79	47	0	29	39	90	83	60	34	24	4	3	99	33	119	204	166	29	210	13	342	11	3	8	148	27	64	8	625	71	74	81	57	2	14	322	56	43	14	85	23	0
ASV125	known species	k_Bacteria;p_Firmicutes;c_Clostridia;o_Eubacteriales;f_Clostridiaceae;g_Romboutsia;s_Romboutsia_sedimentorum	1	0	0	2	2	0	0	1	0	1	1	0	5	0	0	6	9	1	0	0	5	0	63	5	4	2	0	0	6	1	5	6	0	0	7	146	1	0	1	2	1	25	0	0	3	0	0
ASV126	known species	k_Bacteria;p_Actinobacteria;c_Actinobacteria;o_Bifidobacteriales;f_Bifidobacteriaceae;g_Scardovia;s_Scardovia_wiggsiae	0	0	0	0	0	0	0	0	0	0	0	0	0	0	0	0	0	0	0	0	0	0	0	0	0	0	0	0	0	0	0	0	0	0	0	0	0	0	0	0	0	0	0	0	0	0	0
ASV127	potentially higher taxa	k_Bacteria;p_Firmicutes;c_Clostridia;o_Eubacteriales;f_Lachnospiraceae	1489	485	43	88	46	71	63	12	363	104	328	404	276	40	25	130	14	241	438	165	75	4	767	206	279	236	236	13	158	105	295	201	562	146	1344	59	101	57	12	225	169	117	119	181	1254	807	241
ASV128	known species	k_Bacteria;p_Actinobacteria;c_Actinobacteria;o_Mycobacteriales;f_Corynebacteriaceae;g_Corynebacterium;s_Corynebacterium_tuberculostearicum	0	0	0	0	0	0	0	0	0	0	0	1	0	0	0	0	0	0	0	0	0	0	0	0	0	0	0	1	0	0	0	0	0	0	0	0	0	0	0	0	0	0	0	0	0	0	0
ASV129	known species	k_Bacteria;p_Firmicutes;c_Clostridia;o_Eubacteriales;f_Peptococcaceae;g_Peptococcus;s_Peptococcus_asaccharolyticus	2	2	16	2	53	0	28	1	0	171	1	0	8	1	210	1	20	30	2	1	321	0	0	1	0	1	41	1	0	19	3	0	5	0	2	12	1	1	1	0	0	139	36	3	0	37	0
ASV130	potentially higher taxa	k_Bacteria;p_Firmicutes;c_Clostridia;o_Eubacteriales;f_Lachnospiraceae	216	64	116	11	27	9	66	10	4	5	22	8	15	26	14	8	9	18	3	18	173	0	0	19	0	202	25	3	7	12	15	2	2	30	23	70	40	17	1	13	42	76	181	151	6	36	15
ASV131	potentially higher taxa	k_Bacteria;p_Firmicutes;c_Clostridia;o_Eubacteriales;f_Christensenellaceae	3	8	1	2	71	0	88	1	0	50	1	4	3	19	45	1	6	0	1	26	14	0	3	397	7	8	18	9	3	19	6	4	2	98	382	15	9	6	1	1	73	17	6	3	4	13	3
ASV132	known species	k_Bacteria;p_Firmicutes;c_Clostridia;o_Eubacteriales;f_Eubacteriaceae;g_Eubacterium;s_Eubacterium_siraeum	0	4	3	2	628	7	109	11	17	9000	26	17	1	15	801	0	117	1	6	16	6	1	1	0	0	2	0	1	1	338	7	0	3	2	4	2	1	28	3	17	2	1665	1	4	165	116	151
ASV133	potentially higher taxa	k_Bacteria;p_Bacteroidetes;c_Bacteroidia;o_Bacteroidales	39	2	23	1065	26	21	18	6	5	1	574	157	22	11	281	16	90	1614	3679	77	80	1	36	0	0	7	10	7	8	11	32	7	7	11	23	239	32	25	7	13	1313	6	1	8	12	11	4
ASV134	known species	k_Bacteria;p_Proteobacteria;c_Gammaproteobacteria;o_Enterobacterales;f_Morganellaceae;g_Morganella;s_Morganella_morganii	1	0	0	14	0	0	0	0	0	0	0	0	0	0	0	0	0	0	21	0	0	0	0	0	0	0	0	0	0	0	0	55	0	3	0	0	0	0	0	0	0	0	0	0	0	0	0
ASV135	known species	k_Bacteria;p_Bacteroidetes;c_Bacteroidia;o_Bacteroidales;f_Prevotellaceae;g_Prevotella;s_Prevotella_buccae	0	0	0	0	0	0	0	0	0	0	0	0	1	0	0	0	0	0	0	0	0	0	0	4	0	0	0	0	1	0	0	0	0	0	0	0	0	0	0	2	0	0	0	0	0	0	0
ASV136	known species	k_Bacteria;p_Firmicutes;c_Bacilli;o_Lactobacillales;f_Streptococcaceae;g_Streptococcus;s_Streptococcus_anginosus	0	0	2	0	0	89	0	0	0	1	0	0	0	1	0	0	0	1	0	1	0	0	0	0	0	0	1	0	0	0	0	0	0	0	1	0	0	0	0	0	0	0	0	0	0	0	0
ASV139	known species	k_Bacteria;p_Firmicutes;c_Clostridia;o_Eubacteriales;f_Lachnospiraceae;g_Blautia;s_Blautia_obeum	437	25	19	25	56	31	26	12	367	41	95	55	33	14	12	7	10	34	37	36	67	0	48	83	3	10	32	2	3	21	4	4	6	264	146	18	45	20	4	19	56	12	23	4	5	5	23
ASV140	known species	k_Bacteria;p_Firmicutes;c_Clostridia;o_Eubacteriales;f_Oscillospiraceae;g_Dysosmobacter;s_Dysosmobacter_welbionis	38	210	61	27	210	23	36	186	43	193	231	52	32	69	84	2	18	517	14	45	98	63	14	144	3	499	40	7	6	102	35	5	8	259	71	6	222	112	344	59	86	23	87	4	119	26	5
ASV141	known species	k_Bacteria;p_Proteobacteria;c_Gammaproteobacteria;o_Enterobacterales;f_Enterobacteriaceae;g_Klebsiella;s_Klebsiella_pneumoniae	2	3	0	26	1	2	6	58	50	35	131	4	0	9	18	927	0	0	0	0	19	1	3	10	1389	355	137	6	1	7	40	5	15	5	1	4	12	4	0	5	2	5	1	2	1	3	0
ASV142	potentially higher taxa	k_Bacteria;p_Firmicutes;c_Clostridia;o_Eubacteriales;f_Christensenellaceae	0	0	0	0	1	0	7	0	2	5	0	0	0	1	8	0	7	66	0	0	2	0	0	0	0	1	0	0	0	4	0	0	1	0	4	5	2	1	2	0	13	4	0	0	1	0	0
ASV144	known species	k_Bacteria;p_Bacteroidetes;c_Bacteroidia;o_Bacteroidales;f_Rikenellaceae;g_Alistipes;s_Alistipes_senegalensis	1	0	0	34	0	0	0	0	0	48	0	0	0	47	0	1	0	0	0	3	0	0	2	0	0	0	1	3	0	3	0	0	1	2	0	10	15	16	1	1	0	3	37	1	1	0	3
ASV145	known species	k_Bacteria;p_Bacteroidetes;c_Bacteroidia;o_Bacteroidales;f_Prevotellaceae;g_Paraprevotella;s_Paraprevotella_xylaniphila	0	0	12	0	884	2	3	2	1	0	4	16	5	0	0	1	0	0	0	0	0	0	0	6	0	17	0	0	2	0	23	0	2	0	25	17	0	0	0	0	0	0	0	0	543	4	7
ASV146	potentially higher taxa	k_Bacteria;p_Firmicutes;c_Clostridia;o_Eubacteriales;f_Clostridiaceae	3	6	5	17	29	2	24	0	1	8	1	35	1	52	51	4	22	10	2	11	7	0	0	7	1	1	12	4	1	12	5	0	3	0	5	23	3	11	2	2	95	24	1	0	1	67	1
ASV147	known species	k_Bacteria;p_Actinobacteria;c_Actinobacteria;o_Micrococcales;f_Micrococcaceae;g_Rothia;s_Rothia_mucilaginosa	4	0	0	8	0	2	0	0	0	0	0	0	1	0	4	1	0	0	0	0	0	0	0	3	1	1	1	1	0	2	1	0	0	2	1	1	0	3	0	1	3	3	0	0	0	0	0
ASV148	potentially higher taxa	k_Bacteria;p_Firmicutes;c_Clostridia;o_Eubacteriales;f_Lachnospiraceae	1144	170	169	58	100	91	251	1000	137	568	202	124	98	49	875	261	129	246	127	131	719	0	127	187	64	78	421	21	227	72	198	556	106	65	469	140	250	70	10	409	130	227	339	82	204	167	310
ASV150	known species	k_Bacteria;p_Proteobacteria;c_Betaproteobacteria;o_Burkholderiales;f_Burkholderiaceae;g_Lautropia;s_Lautropia_mirabilis	0	0	0	0	1	0	0	0	0	0	0	0	0	0	0	0	0	0	0	0	0	0	0	0	1	0	0	0	0	0	0	0	0	0	0	0	2	0	1	0	0	0	0	0	0	0	0
ASV151	potentially higher taxa	k_Bacteria;p_Firmicutes;c_Clostridia;o_Eubacteriales;f_Lachnospiraceae	0	0	0	1	0	1	0	110	2	1	0	2	0	1	1	0	1	0	1	0	0	0	0	0	0	0	0	1	0	0	1	0	2	0	14	0	0	46	0	52	0	2	0	0	13	0	4
ASV152	potentially new species	k_Bacteria;p_Proteobacteria;c_Gammaproteobacteria;o_Pseudomonadales;f_Pseudomonadaceae;g_Pseudomonas	0	0	0	0	0	1	0	0	0	0	0	0	0	0	0	1	0	0	1	0	3	0	0	1	0	0	0	0	1	0	1	0	0	0	0	0	9	1	0	4	0	3	0	0	0	0	0
ASV153	known species	k_Bacteria;p_Bacteroidetes;c_Bacteroidia;o_Bacteroidales;f_Bacteroidaceae;g_Bacteroides;s_Bacteroides_cellulosilyticus	137	22	565	20	17	6	459	5	11	1322	34	38	1	31	29	2	13	142	10	57	286	3	15	153	7	4	11	46	5	16	3	1	11	19	31	1	36	246	14	9	14	153	17	11	0	3	5
ASV154	known species	k_Bacteria;p_Firmicutes;c_Erysipelotrichia;o_Erysipelotrichales;f_Erysipelotrichaceae;g_Holdemanella;s_Holdemanella_biformis	2	0	3	93	0	222	0	2	3	1	0	184	0	2	0	5	34	1101	0	2	0	1	13	1	0	0	41	0	16	1	1	1	0	0	0	0	59	0	0	0	162	0	0	0	15	11	2
ASV155	potentially higher taxa	k_Bacteria;p_Proteobacteria;c_Betaproteobacteria;o_Neisseriales;f_Neisseriaceae	0	0	0	0	0	0	0	0	0	0	0	0	0	0	0	1	0	0	0	0	0	0	0	1	0	0	0	1	0	0	0	0	0	0	0	0	0	0	0	0	0	0	0	1	0	0	0
ASV156	known species	k_Bacteria;p_Bacteroidetes;c_Bacteroidia;o_Bacteroidales;f_Tannerellaceae;g_Parabacteroides;s_Parabacteroides_acidifaciens	1	7	8	102	2	3	715	7	0	10	5	87	5	5	58	0	174	6	3	2	2	0	3	3	0	0	0	1	0	17	0	0	1	4	0	0	5	107	24	2	0	24	0	1	1	0	1
ASV157	known species	k_Bacteria;p_Bacteroidetes;c_Bacteroidia;o_Bacteroidales;f_Bacteroidaceae;g_Bacteroides;s_Bacteroides_finegoldii	2714	19	14	27	412	5	1408	14	8	12	757	0	8	0	6	10	41	65	9	554	18	0	4	5	7	811	8	17	10	26	35	16	6	20	150	38	203	1547	10	8	96	208	2	24	1131	23	8
ASV158	known species	k_Bacteria;p_Bacteroidetes;c_Bacteroidia;o_Bacteroidales;f_Bacteroidaceae;g_Bacteroides;s_Bacteroides_eggerthii	82	172	21	34	22	19	149	4	21	16	6	19	9	22	325	13	2	3140	32	2	5	1	3	5	6	91	32	793	2	17	7961	2	11	3	128	105	125	48	2	34	257	6734	355	18	5494	85	24
ASV159	known species	k_Bacteria;p_Firmicutes;c_Clostridia;o_Eubacteriales;f_Oscillospiraceae;g_Subdoligranulum;s_Subdoligranulum_variabile	59	21	26	113	2796	192	196	442	12	961	91	193	148	168	10	15	31	5	116	11	76	2	263	1078	25	24	809	16	17	145	49	20	24	22	361	52	202	27	15	661	61	136	1019	204	101	109	24
ASV160	known species	k_Bacteria;p_Firmicutes;c_Bacilli;o_Lactobacillales;f_Streptococcaceae;g_Lactococcus;s_Lactococcus_lactis	0	0	0	0	0	0	2	0	0	0	0	2	0	0	0	0	0	0	0	0	0	0	0	0	0	0	0	0	0	0	0	0	0	0	0	0	0	4	0	6	0	1	0	0	0	0	0
ASV161	known species	k_Bacteria;p_Proteobacteria;c_Betaproteobacteria;o_Burkholderiales;f_Sutterellaceae;g_Mesosutterella;s_Mesosutterella_multiformis	19	1	3	1060	18	4	1	8	16	1675	65	17	8	404	62	19	6	369	15	2	14	0	2	10	13	40	17	9	1	24	32	5	1	9	15	22	1	0	0	6	2	0	0	2	2211	16	3
ASV162	known species	k_Bacteria;p_Firmicutes;c_Clostridia;o_Eubacteriales;f_Oscillospiraceae;g_Ruminococcus;s_Ruminococcus_lactaris	31	0	97	7	2	41	1	313	10	558	52	7	7	15	5	2	67	7	8	55	112	1	2	36	0	8	92	7	6	42	5	0	3	125	20	13	37	1460	10	1	5	6	8	1	12	47	5
ASV163	known species	k_Bacteria;p_Firmicutes;c_Negativicutes;o_Veillonellales;f_Veillonellaceae;g_Megasphaera;s_Megasphaera_micronuciformis	0	0	0	1	0	0	0	1	0	0	0	1	1	0	0	0	0	0	0	0	0	0	0	1	0	0	1	0	1	0	0	1	0	0	0	1	0	0	9	2	4	0	0	0	0	0	0
ASV164	known species	k_Bacteria;p_Actinobacteria;c_Actinobacteria;o_Mycobacteriales;f_Corynebacteriaceae;g_Corynebacterium;s_Corynebacterium_variabile	0	0	0	0	0	0	0	0	0	0	0	0	0	0	0	0	0	0	0	0	0	0	0	0	0	0	0	0	0	0	0	0	0	0	0	0	0	1	0	2	0	0	0	0	0	0	0
ASV165	known species	k_Bacteria;p_Proteobacteria;c_Betaproteobacteria;o_Burkholderiales;f_Comamonadaceae;g_Comamonas;s_Comamonas_kerstersii	3	1	1	18	2	7	55	0	0	0	1	0	0	5	12	2	9	0	1	0	38	0	0	14	0	0	0	0	0	1	1	0	0	0	28	26	60	0	0	71	25	1	0	4	0	1	3
ASV166	potentially higher taxa	k_Bacteria;p_Actinobacteria;c_Actinobacteria;o_Micrococcales;f_Intrasporangiaceae	0	0	0	1	0	0	0	0	0	0	0	0	0	0	0	0	0	0	0	0	0	1	0	0	0	0	0	0	0	0	0	0	0	0	0	0	0	0	0	3	0	0	0	0	0	0	0
ASV167	known species	k_Bacteria;p_Firmicutes;c_Clostridia;o_Eubacteriales;f_Clostridiaceae;g_Clostridium;s_Clostridium_butyricum	0	0	1	0	0	0	0	0	1	1	0	0	0	0	0	0	0	0	0	0	0	3	3	0	0	0	0	0	0	0	0	0	0	0	0	0	4	0	0	0	0	0	0	3	0	0	0
ASV168	known species	k_Bacteria;p_Firmicutes;c_Negativicutes;o_Veillonellales;f_Veillonellaceae;g_Megasphaera;s_Megasphaera_indica	1	0	0	227	0	0	0	0	0	0	0	0	1	0	0	1	0	23	457	1	0	0	0	0	5	0	6	0	0	0	0	0	28	0	0	0	0	0	0	0	50	0	0	1	0	0	0
ASV169	known species	k_Bacteria;p_Firmicutes;c_Clostridia;o_Eubacteriales;f_Lachnospiraceae;g_Butyrivibrio;s_Butyrivibrio_crossotus	3	0	0	1	0	0	0	0	0	0	0	0	0	0	0	0	5	18	26	10	11	0	12	8	1	16	25	96	2	31	0	0	19	9	20	4	5935	84	20	3	5	165	1	38	7	5	38
ASV171	known species	k_Bacteria;p_Firmicutes;c_Clostridia;o_Eubacteriales;f_Oscillospiraceae;g_Ruminococcus;s_Ruminococcus_gnavus	16	31	88	77	48	30	31	64	1164	106	762	51	9	1	6	178	3	86	554	6	57	3936	5380	11	57	1502	11	682	32	43	397	128	87	17	64	13	18	48	291	163	4	36	711	19	50	5	17
ASV172	known species	k_Bacteria;p_Firmicutes;c_Negativicutes;o_Acidaminococcales;f_Acidaminococcaceae;g_Acidaminococcus;s_Acidaminococcus_fermentans	1	0	4	259	0	0	0	0	3	0	0	9	0	0	0	2	0	4	0	0	0	835	1	0	0	0	0	0	0	0	0	0	0	0	0	0	0	0	0	0	0	0	0	0	0	0	0
ASV173	known species	k_Bacteria;p_Proteobacteria;c_Betaproteobacteria;o_Burkholderiales;f_Sutterellaceae;g_Sutterella;s_Sutterella_massiliensis	133	18	19	1466	84	12	18	0	0	32	0	0	80	0	0	80	30	76	8517	7493	45	0	0	6893	25	116	44	60	51	98	102	36	24	14	47	131	20	14	5	8853	5437	143	16	32	67	21	20
ASV174	potentially higher taxa	k_Bacteria;p_Firmicutes;c_Clostridia;o_Eubacteriales;f_Oscillospiraceae	61	41	14	47	110	25	6	68	207	111	63	65	24	34	5	37	20	600	124	13	27	708	729	47	51	42	20	317	14	33	96	24	13	22	44	61	82	56	94	67	23	87	8	21	16	10	376
ASV175	known species	k_Bacteria;p_Firmicutes;c_Clostridia;o_Eubacteriales;f_Eubacteriaceae;g_Eubacterium;s_Eubacterium_ramulus	198	27	4	3	126	14	11	1	10	35	2	55	4	8	8	6	9	1	223	7	34	0	0	8	1	0	2	3	15	27	73	10	7	64	79	7	25	43	5	98	13	33	36	0	8	6	54
ASV176	known species	k_Bacteria;p_Firmicutes;c_Negativicutes;o_Selenomonadales;f_Selenomonadaceae;g_Mitsuokella;s_Mitsuokella_jalaludinii	0	0	0	0	0	0	0	0	0	0	0	0	0	0	0	0	0	0	0	0	0	0	0	0	0	0	0	0	0	0	0	0	3	0	0	0	0	0	0	0	0	0	0	0	1	0	1
ASV177	known species	k_Bacteria;p_Firmicutes;c_Clostridia;o_Eubacteriales;f_Lachnospiraceae;g_Enterocloster;s_Enterocloster_lavalensis	0	3	18	0	8	0	0	5	3	5	7	2	1	0	0	0	0	3	0	2	0	5	118	0	1	22	0	71	0	1	0	0	0	6	3	1	3	6	0	1	7	1	4	0	0	1	6
ASV178	known species	k_Bacteria;p_Firmicutes;c_Clostridia;o_Eubacteriales;f_Lachnospiraceae;g_Fusicatenibacter;s_Fusicatenibacter_saccharivorans	56	171	95	26	178	177	94	178	82	162	157	69	16	89	19	9	18	407	111	8	115	6	24	132	9	100	52	7	3	56	64	7	8	628	103	19	83	40	3	9	9	10	53	9	23	30	49
ASV179	potentially higher taxa	k_Bacteria;p_Firmicutes;c_Clostridia;o_Eubacteriales;f_Clostridiaceae	2	11	1	1	5	1	30	0	0	1	1	23	0	111	91	0	4	21	0	26	42	0	0	2	2	4	6	5	1	18	0	2	2	1	0	2	13	2	2	2	48	7	30	1	1	2	2
ASV180	potentially higher taxa	k_Bacteria;p_Bacteroidetes;c_Bacteroidia;o_Bacteroidales;f_Prevotellaceae	21	0	0	15	0	0	0	0	0	0	0	153	0	0	0	0	0	0	0	0	0	0	0	0	0	1	0	1	0	0	4	4	0	14	12	2409	10	5	4	3	11	2	0	0	6	0	0
ASV181	known species	k_Bacteria;p_Firmicutes;c_Clostridia;o_Eubacteriales;f_Lachnospiraceae;g_Coprococcus;s_Coprococcus_comes	136	4	3	67	144	52	56	3	9	137	13	146	4	18	28	8	29	215	182	148	235	0	1	190	8	16	138	41	6	55	27	3	23	143	550	132	121	50	5	21	58	219	92	115	101	29	151
ASV182	potentially higher taxa	k_Bacteria;p_Firmicutes;c_Clostridia;o_Eubacteriales;f_Lachnospiraceae	495	106	43	26	133	335	83	233	236	564	304	116	113	37	56	55	36	343	226	306	93	253	1037	67	195	89	74	68	123	103	252	146	85	98	257	67	104	83	0	866	221	49	120	27	368	233	153
ASV183	known species	k_Bacteria;p_Firmicutes;c_Clostridia;o_Eubacteriales;f_Oscillospiraceae;g_Lawsonibacter;s_Lawsonibacter_asaccharolyticus	0	15	9	57	12	2	13	1	7	10	20	25	2	2	7	1	0	78	2	9	8	35	1	50	1	1	1	0	4	8	4	0	0	0	10	1	48	6	1	22	8	18	15	0	4	2	0
ASV184	known species	k_Bacteria;p_Bacteroidetes;c_Bacteroidia;o_Bacteroidales;f_Rikenellaceae;g_Alistipes;s_Alistipes_dispar	0	0	0	0	0	0	0	1	1	0	0	0	0	0	0	0	0	0	0	0	0	0	75	0	0	0	6	0	0	0	1	0	1	0	0	0	0	0	0	0	0	0	0	0	0	0	0
ASV185	known species	k_Bacteria;p_Bacteroidetes;c_Bacteroidia;o_Bacteroidales;f_Odoribacteraceae;g_Butyricimonas;s_Butyricimonas_faecihominis	4	128	5	1	4	5	259	2	37	39	102	1	0	0	1	0	26	5	3	44	5	137	1	0	19	0	3	0	2	119	0	2	0	1	2	3	7	0	0	0	813	0	38	2	33	20	1
ASV186	potentially new species	k_Bacteria;p_Actinobacteria;c_Actinobacteria;o_Bifidobacteriales;f_Bifidobacteriaceae;g_Bifidobacterium	6	2	48	88	735	84	6	0	2	16	0	2	1	42	2	2	4	126	19	3	11	0	3	222	29	86	16	0	1	6	88	0	2	15	29	1	53	7	46	5	39	20	1	39	81	25	10
ASV187	potentially higher taxa	k_Bacteria;p_Firmicutes;c_Clostridia;o_Eubacteriales;f_Lachnospiraceae	0	39	0	1	75	5	26	3	5	2	27	1	0	2	29	1	0	10	3	0	25	0	679	5	0	0	2	35	1	20	2	0	0	1	54	1	11	1	2	53	0	7	104	0	10	7	0
ASV188	potentially new species	k_Bacteria;p_Bacteroidetes;c_Bacteroidia;o_Bacteroidales;f_Odoribacteraceae;g_Butyricimonas	0	66	0	0	0	0	0	0	0	11	1	0	0	0	1	0	1	13	0	0	0	0	0	0	2	0	0	2	0	1	0	0	0	0	0	0	0	0	0	0	0	0	0	0	0	0	0
ASV189	potentially new species	k_Bacteria;p_Bacteroidetes;c_Bacteroidia;o_Bacteroidales;f_Rikenellaceae;g_Alistipes	47	0	53	40	686	2	62	4	5	229	17	25	2	0	4	3	10	1	6	9	54	0	10	381	1	6	3	8	4	91	5	1	2	6	101	55	129	6	5	5	111	33	193	4	159	20	9
ASV190	known species	k_Bacteria;p_Firmicutes;c_Negativicutes;o_Veillonellales;f_Veillonellaceae;g_Allisonella;s_Allisonella_histaminiformans	0	1	2	10	0	0	0	0	47	0	0	0	25	0	4	1	8	3	8	4	13	0	4	6	343	15	31	2	14	1	2	4	0	66	1	3	7	1	0	0	0	0	0	0	45	6	0
ASV191	known species	k_Bacteria;p_Actinobacteria;c_Coriobacteriia;o_Coriobacteriales;f_Coriobacteriaceae;g_Collinsella;s_Collinsella_aerofaciens	4	1	105	222	12	35	10	1	85	1	169	12	37	40	13	7	1	5	29	17	40	1	1	2	146	0	2	1	110	2	2	25	1	4	74	57	40	62	0	10	258	51	11	17	0	0	3
ASV192	potentially higher taxa	k_Bacteria;p_Firmicutes;c_Clostridia;o_Eubacteriales	173	18	73	45	146	19	7	6	66	254	28	42	29	11	4	4	10	124	17	2	300	8	9	1315	11	45	108	38	52	66	34	166	28	143	74	73	16	19	97	98	9	44	71	20	23	5	19
ASV193	potentially higher taxa	k_Bacteria;p_Bacteroidetes;c_Bacteroidia;o_Bacteroidales	1	0	0	3	0	1	0	0	2	0	0	29	1	192	58	1	4	13	4	57	1	0	8	1	1	5	0	0	1	151	2	0	0	1	8	106	3	1	0	0	0	1	0	1	1	0	0
ASV194	known species	k_Bacteria;p_Actinobacteria;c_Coriobacteriia;o_Eggerthellales;f_Eggerthellaceae;g_Slackia;s_Slackia_isoflavoniconvertens	0	0	0	12	0	0	0	0	0	0	0	0	5	0	0	0	0	0	0	0	0	0	0	0	0	0	0	0	1	0	0	0	0	0	0	0	0	0	0	0	8	0	0	0	0	0	0
ASV195	potentially new species	k_Bacteria;p_Proteobacteria;c_Betaproteobacteria;o_Burkholderiales;f_Oxalobacteraceae;g_Oxalobacter	35	19	31	9	58	1	48	0	0	0	1	1	7	0	5	0	0	1	0	5	2	0	6	5	0	0	1	0	1	13	0	1	0	0	0	0	1	0	0	1	3	1	1	8	1	2	0
ASV196	potentially higher taxa	k_Bacteria;p_Firmicutes;c_Clostridia;o_Eubacteriales;f_Lachnospiraceae	15	17	1	0	3	12	8	0	0	0	18	17	0	1	1	1	6	4	0	7	10	0	0	0	6	0	1	2	0	4	17	0	2	11	13	4	1	1	0	27	14	20	9	2	0	9	9
ASV198	known species	k_Bacteria;p_Bacteroidetes;c_Bacteroidia;o_Bacteroidales;f_Tannerellaceae;g_Parabacteroides;s_Parabacteroides_faecis	0	0	0	0	0	0	0	0	1	1	0	3	0	0	3	0	0	10	0	2	1	0	0	0	0	0	0	0	0	0	2	0	0	0	2	0	0	0	1	0	0	0	0	0	1	0	0
ASV199	known species	k_Bacteria;p_Firmicutes;c_Negativicutes;o_Acidaminococcales;f_Acidaminococcaceae;g_Acidaminococcus;s_Acidaminococcus_intestini	0	0	0	0	0	0	0	0	0	0	0	0	0	0	0	0	0	0	137	0	0	0	0	0	0	0	0	0	0	0	0	0	0	0	0	0	0	0	0	0	0	0	0	0	0	0	0
ASV200	potentially higher taxa	k_Bacteria;p_Firmicutes;c_Clostridia;o_Eubacteriales;f_Lachnospiraceae	4	12	9	4	26	18	21	16	4	19	11	10	5	5	19	1	17	41	29	2	922	0	0	26	4	3	1	1	1	14	2	2	2	681	179	4	33	121	1	1	4	103	2	0	2	2	7
ASV201	known species	k_Bacteria;p_Bacteroidetes;c_Bacteroidia;o_Bacteroidales;f_Rikenellaceae;g_Alistipes;s_Alistipes_ihumii	6	0	18	7	67	29	7	1	3	65	24	39	0	21	3	0	0	1	1	21	0	0	1	46	6	1	2	1	2	18	2	1	0	1	1	0	2	8	0	3	0	7	0	0	0	3	0
ASV202	known species	k_Bacteria;p_Firmicutes;c_Clostridia;o_Eubacteriales;f_Clostridiaceae;g_Clostridium;s_Clostridium_citroniae	1	0	2	0	5	1	0	1	0	0	0	1	0	0	0	0	0	2	0	1	1	1	7	5	0	0	0	0	0	1	0	0	0	3	1	0	1	1	0	0	3	3	4	0	2	1	6
ASV203	known species	k_Bacteria;p_Firmicutes;c_Clostridia;o_Eubacteriales;f_Clostridiaceae;g_Clostridium;s_Clostridium_symbiosum	0	1	2	0	0	1	0	5	8	1	0	1	0	0	0	0	0	3	0	1	0	75	90	1	4	0	0	0	0	0	44	15	1	148	6	1	0	20	12	2	4	2	4	0	1	0	2
ASV204	known species	k_Bacteria;p_Firmicutes;c_Clostridia;o_Eubacteriales;f_Lachnospiraceae;g_Anaerobutyricum;s_Anaerobutyricum_soehngenii	0	1	7	0	0	0	1	0	0	0	0	0	0	0	0	0	0	9	0	0	4	0	0	0	0	0	0	0	0	0	0	0	0	0	69	0	6	0	0	0	0	0	2	0	0	0	0
ASV205	known species	k_Bacteria;p_Firmicutes;c_Clostridia;o_Eubacteriales;f_Oscillospiraceae;g_Ruthenibacterium;s_Ruthenibacterium_lactatiformans	2	15	8	2	7	5	8	4	7	7	13	6	4	3	10	1	0	14	2	4	27	47	165	1	5	1	5	69	0	8	20	2	1	22	1	0	10	15	39	4	22	15	13	0	3	0	2
ASV206	known species	k_Bacteria;p_Firmicutes;c_Clostridia;o_Eubacteriales;f_Lachnospiraceae;g_Dorea;s_Dorea_formicigenerans	5	33	52	16	29	24	52	115	84	95	29	122	1	16	14	4	13	5	30	130	18	1	0	48	17	34	72	5	4	31	49	19	15	141	16	14	53	59	154	158	33	20	42	4	11	25	21
ASV207	potentially higher taxa	k_Bacteria;p_Firmicutes;c_Clostridia;o_Eubacteriales;f_Lachnospiraceae	370	14	77	83	237	46	149	3	5	365	8	184	12	46	45	21	80	50	509	43	132	0	6	212	10	49	50	106	17	52	39	96	14	80	248	196	87	9	8	199	66	146	56	118	16	46	217
ASV208	known species	k_Bacteria;p_Bacteroidetes;c_Bacteroidia;o_Bacteroidales;f_Tannerellaceae;g_Parabacteroides;s_Parabacteroides_distasonis	1088	248	1648	95	567	208	1691	14	365	607	1972	162	254	38	25	34	62	547	169	492	244	5119	229	549	187	307	132	2455	66	167	544	1010	18	314	299	105	454	255	1116	74	1005	508	148	266	1059	144	660
ASV209	known species	k_Bacteria;p_Firmicutes;c_Clostridia;o_Eubacteriales;f_Clostridiaceae;g_Tyzzerella;s_Tyzzerella_nexilis	17	33	27	2	2	0	0	112	34	3	8	41	0	1	0	93	4	45	17	2	6	3539	14	2	17	87	20	0	2	1	1	0	5	0	2	0	17	80	2	11	11	15	11	0	0	4	1
ASV210	known species	k_Bacteria;p_Firmicutes;c_Clostridia;o_Eubacteriales;f_Oscillospiraceae;g_Intestinimonas;s_Intestinimonas_butyriciproducens	2	3	8	8	27	6	4	0	2	10	3	5	2	1	4	0	0	33	1	0	0	1	0	26	3	1	0	0	2	3	0	0	0	0	3	2	6	39	0	0	7	7	11	0	2	1	1
ASV212	known species	k_Bacteria;p_Firmicutes;c_Bacilli;o_Lactobacillales;f_Aerococcaceae;g_Abiotrophia;s_Abiotrophia_defectiva	0	0	0	0	0	1	0	0	0	0	0	0	0	0	0	0	0	0	0	0	0	0	0	0	0	0	0	0	0	0	2	1	0	0	3	0	5	0	1	0	0	0	0	0	0	0	0
ASV213	potentially higher taxa	k_Bacteria;p_Firmicutes;c_Clostridia;o_Eubacteriales;f_Clostridiaceae	0	1	0	4	0	2	3	14	11	3	1	2	1	7	1	1	1	8	4	1	246	203	50	4	0	4	0	23	2	0	0	0	0	2	3	1	0	6	68	6	5	1	0	0	0	4	0
ASV214	known species	k_Bacteria;p_Firmicutes;c_Clostridia;o_Eubacteriales;f_Clostridiaceae;g_Clostridium;s_Clostridium_innocuum	0	0	0	0	0	0	0	7	5	0	12	0	4	0	0	0	0	0	0	0	1	125	5	0	5	6	0	0	0	0	2	3	0	20	1	0	0	1	59	0	0	0	0	0	0	0	0
ASV215	known species	k_Bacteria;p_Proteobacteria;c_Gammaproteobacteria;o_Pseudomonadales;f_Moraxellaceae;g_Acinetobacter;s_Acinetobacter_johnsonii	0	2	0	0	0	5	0	0	0	0	0	0	0	0	47	0	0	0	0	0	0	1	0	0	0	2	0	0	0	0	0	0	0	0	0	0	0	2	0	16	0	0	0	0	1	0	0
ASV216	known species	k_Bacteria;p_Firmicutes;c_Clostridia;o_Eubacteriales;f_Oscillospiraceae;g_Phocea;s_Phocea_massiliensis	2	1	1	0	5	0	0	0	6	0	12	0	5	2	2	0	0	0	0	1	0	1	14	172	2	2	0	3	1	2	0	0	1	0	3	1	3	4	1	0	0	1	6	0	0	0	10
ASV217	potentially new species	k_Bacteria;p_Firmicutes;c_Clostridia;o_Eubacteriales;f_Clostridiaceae;g_Hungatella	0	2	3	0	0	5	0	5	0	7	0	12	4	0	0	2	0	3	2	0	0	17	52	5	7	33	0	1	1	1	5	1	0	187	2	0	25	3	18	1	1	4	2	1	1	0	0
ASV218	known species	k_Bacteria;p_Firmicutes;c_Negativicutes;o_Veillonellales;f_Veillonellaceae;g_Veillonella;s_Veillonella_rogosae	0	0	0	0	1	1	1	0	3	0	1	24	0	36	3	1	2	0	1	0	0	0	29	0	1	40	1	0	0	1	0	0	3	0	5	0	0	0	1	0	2	0	0	2	0	5	1
ASV219	known species	k_Bacteria;p_Proteobacteria;c_Epsilonproteobacteria;o_Campylobacterales;f_Campylobacteraceae;g_Campylobacter;s_Campylobacter_concisus	0	0	3	0	0	1	0	2	0	0	0	2	0	3	1	2	3	0	0	0	0	0	0	0	0	0	2	0	0	0	0	0	0	0	1	7	0	0	0	0	0	0	0	0	2	1	0
ASV220	known species	k_Bacteria;p_Proteobacteria;c_Gammaproteobacteria;o_Enterobacterales;f_Enterobacteriaceae;g_Enterobacter;s_Enterobacter_ludwigii	1	0	0	0	0	0	1	0	2	0	4	1	0	0	0	1	0	0	0	0	0	0	2	0	0	0	0	0	0	0	0	0	0	0	0	1	0	0	0	0	0	0	0	0	0	0	0
ASV221	potentially new species	k_Bacteria;p_Firmicutes;c_Clostridia;o_Eubacteriales;f_Oscillospiraceae;g_Ruminococcus	11	63	48	26	1143	50	6081	19	21	17	91	180	31	19	62	17	130	1621	41	13	200	1	90	1372	27	28	12	50	22	517	17	12	8	83	239	18	1219	118	52	14	3	891	57	20	19	57	13
ASV223	known species	k_Bacteria;p_Firmicutes;c_Clostridia;o_Eubacteriales;f_Lachnospiraceae;g_Oribacterium;s_Oribacterium_parvum	0	0	0	0	0	0	0	0	0	0	0	0	0	0	0	0	0	0	0	0	0	0	1	0	0	2	0	0	1	0	0	0	0	0	0	0	0	0	0	2	0	0	0	0	1	0	0
ASV224	known species	k_Bacteria;p_Actinobacteria;c_Actinobacteria;o_Actinomycetales;f_Actinomycetaceae;g_Schaalia;s_Schaalia_odontolytica	0	0	0	0	0	0	1	0	0	0	0	0	0	0	0	0	0	0	0	0	1	0	0	0	0	1	0	1	0	0	1	0	0	0	0	0	1	0	1	1	0	0	0	0	1	0	0
ASV225	potentially new species	k_Bacteria;p_Proteobacteria;c_Gammaproteobacteria;o_Enterobacterales;f_Morganellaceae;g_Proteus	1	0	0	3	0	0	0	0	0	0	0	1	0	0	0	0	0	0	0	0	0	5	0	0	0	0	0	0	0	0	0	0	0	0	0	0	3	0	0	0	0	0	0	0	1	1	0
ASV226	potentially new species	k_Bacteria;p_Proteobacteria;c_Betaproteobacteria;o_Burkholderiales;f_Comamonadaceae;g_Delftia	0	0	0	0	0	0	0	0	0	0	0	0	0	0	0	0	0	3	0	0	0	0	10	0	0	0	0	0	0	0	0	0	0	0	0	0	0	0	0	0	0	0	0	0	0	0	0
ASV227	potentially new species	k_Bacteria;p_Proteobacteria;c_Betaproteobacteria;o_Neisseriales;f_Neisseriaceae;g_Neisseria	1	0	1	1	4	0	0	0	0	0	0	0	0	0	0	1	0	0	0	0	0	0	0	1	1	0	0	2	1	2	12	0	0	1	1	0	1	2	0	3	4	1	0	0	1	0	0
ASV228	known species	k_Bacteria;p_Firmicutes;c_Bacilli;o_Lactobacillales;f_Enterococcaceae;g_Enterococcus;s_Enterococcus_faecalis	0	0	0	0	0	0	0	0	0	0	0	0	0	0	0	0	0	0	0	0	0	0	0	0	0	0	0	0	0	0	0	0	0	0	0	0	0	1	0	1	0	0	0	0	0	0	0
ASV229	potentially new species	k_Bacteria;p_Firmicutes;c_Bacilli;o_Caryophanales;f_na;g_Gemella	1	0	6	4	0	1	0	0	1	0	0	2	1	1	0	1	0	0	1	0	0	0	1	2	1	2	2	1	1	1	3	0	5	1	3	1	7	7	0	1	0	4	0	1	1	2	1
ASV230	known species	k_Bacteria;p_Firmicutes;c_Bacilli;o_Caryophanales;f_na;g_Gemella;s_Gemella_sanguinis	0	1	3	2	1	1	0	0	5	0	0	5	0	1	0	0	0	0	0	0	0	0	1	0	0	0	0	0	0	1	0	0	0	1	0	0	1	0	0	1	0	4	0	0	0	0	0
ASV231	potentially new species	k_Bacteria;p_Proteobacteria;c_Epsilonproteobacteria;o_Campylobacterales;f_Campylobacteraceae;g_Campylobacter	0	0	0	0	0	2	0	0	0	0	0	0	0	0	0	0	0	0	0	0	0	0	0	0	0	0	0	0	0	0	0	0	0	0	0	1	0	0	0	0	0	0	0	0	0	0	0
ASV232	known species	k_Bacteria;p_Firmicutes;c_Clostridia;o_Eubacteriales;f_Lachnospiraceae;g_Oribacterium;s_Oribacterium_sinus	0	0	0	0	0	0	0	0	0	0	0	1	0	0	0	1	0	0	0	0	0	0	2	0	0	1	0	1	0	1	0	0	1	0	0	0	0	0	1	0	0	0	0	0	0	0	0
ASV233	potentially new species	k_Bacteria;p_Firmicutes;c_Clostridia;o_Eubacteriales;f_Clostridiaceae;g_Romboutsia	200	201	54	269	64	42	24	953	3646	216	576	2305	388	77	25	656	225	111	1067	27	276	61	1034	109	222	139	993	369	382	116	440	307	10797	141	2559	970	655	64	160	5495	167	1151	1133	93	228	138	1424
ASV234	potentially new species	k_Bacteria;p_Proteobacteria;c_Alphaproteobacteria;o_Sphingomonadales;f_Sphingomonadaceae;g_Sphingomonas	0	0	0	0	0	0	0	0	0	0	0	0	0	0	0	0	0	0	0	0	0	0	0	0	0	0	0	0	0	0	0	0	0	0	0	0	0	0	0	0	0	0	0	0	0	0	0
ASV235	known species	k_Bacteria;p_Firmicutes;c_Clostridia;o_Eubacteriales;f_Peptostreptococcaceae;g_Peptostreptococcus;s_Peptostreptococcus_stomatis	0	0	0	0	0	0	0	0	0	0	0	0	0	0	0	1	0	0	0	0	0	0	0	0	0	0	0	0	0	0	0	0	1	1	1	0	0	2	0	0	0	0	0	1	0	0	0
ASV236	known species	k_Bacteria;p_Firmicutes;c_Clostridia;o_Eubacteriales;f_Clostridiaceae;g_Clostridium;s_Clostridium_methylpentosum	0	0	0	0	1	0	0	1	0	0	0	0	0	0	0	0	0	0	0	0	0	0	0	0	0	0	0	0	0	0	0	0	0	0	0	0	0	0	0	0	0	0	0	0	0	0	0
ASV237	known species	k_Bacteria;p_Firmicutes;c_Clostridia;o_Eubacteriales;f_Lachnospiraceae;g_Catonella;s_Catonella_morbi	0	0	0	0	0	0	0	0	0	0	0	0	0	0	0	0	0	0	0	0	0	0	0	0	0	0	0	0	0	1	0	0	0	0	0	0	0	0	0	0	0	0	0	0	0	0	0
ASV238	known species	k_Bacteria;p_Firmicutes;c_Bacilli;o_Lactobacillales;f_Carnobacteriaceae;g_Granulicatella;s_Granulicatella_elegans	1	2	2	1	2	0	0	2	0	0	0	7	1	0	0	0	0	0	2	1	0	0	0	1	0	0	1	1	0	0	2	0	1	1	1	2	0	0	0	0	0	2	0	0	0	1	0
ASV239	known species	k_Bacteria;p_Bacteroidetes;c_Bacteroidia;o_Bacteroidales;f_Bacteroidaceae;g_Bacteroides;s_Bacteroides_dorei	5	41	1	6	5	1	54	0	0	1	2	1	13	1	1	2	1	28	1	17	2	7	0	50	2	1	0	0	3	4	0	17	0	1	2	0	15	8	0	168	2	16	3	1	0	0	6
ASV240	known species	k_Bacteria;p_Bacteroidetes;c_Bacteroidia;o_Bacteroidales;f_Tannerellaceae;g_Parabacteroides;s_Parabacteroides_johnsonii	0	0	0	0	0	0	0	2	0	0	0	0	2	0	0	0	32	4	3	1	1	0	0	721	2	11	10	5	4	18	8	0	2	1	3	1	0	0	0	0	0	0	2	2	88	1	0
ASV241	known species	k_Bacteria;p_Bacteroidetes;c_Bacteroidia;o_Bacteroidales;f_Bacteroidaceae;g_Bacteroides;s_Bacteroides_nordii	13	43	6	2	214	11	15	0	1	12	74	3	3	2	1	3	1	16	3	21	37	0	3	3	8	28	2	341	2	8	1	338	1	13	9	5	18	9	3	2	160	10	7	3	16	8	27
ASV242	known species	k_Bacteria;p_Proteobacteria;c_Betaproteobacteria;o_Neisseriales;f_Neisseriaceae;g_Neisseria;s_Neisseria_elongata	0	0	0	0	0	0	0	0	0	0	0	0	0	0	0	0	0	0	0	0	0	0	0	0	0	2	0	0	0	0	0	0	0	0	1	0	0	0	0	4	0	0	0	0	0	0	0
ASV243	potentially higher taxa	k_Bacteria;p_Firmicutes;c_Clostridia;o_Eubacteriales;f_Christensenellaceae	1	7	0	0	4	0	2	0	0	17	1	3	0	11	24	0	0	13	0	2	4	0	0	7	0	0	1	0	0	0	1	0	0	1	2	0	51	2	0	0	3	0	0	0	0	1	0
ASV244	known species	k_Bacteria;p_Firmicutes;c_Clostridia;o_Eubacteriales;f_Clostridiaceae;g_Hungatella;s_Hungatella_hathewayi	0	0	5	0	0	0	1	0	3	1	1	1	0	0	0	0	0	1	1	0	2	58	25	1	6	0	1	0	0	1	0	0	0	0	0	0	0	4	1	0	1	1	0	0	4	1	0
ASV245	known species	k_Bacteria;p_Proteobacteria;c_Betaproteobacteria;o_Burkholderiales;f_Sutterellaceae;g_Sutterella;s_Sutterella_parvirubra	0	0	0	0	0	0	0	0	0	0	0	0	0	0	0	0	0	0	0	0	0	0	0	0	0	10	0	0	0	0	8	0	0	1	3771	8	10	2	3	0	0	0	0	0	6	0	0
ASV246	potentially higher taxa	k_Bacteria;p_Firmicutes;c_Clostridia;o_Eubacteriales;f_Lachnospiraceae	16	20	21	8	38	18	2	3369	51	621	35	28	2	8	72	2	99	30	2	4	159	2	0	175	2	9	5	49	4	18	8	0	5	33	5	250	14	0	2	4	1	2	3	3	7	1	21
ASV247	potentially higher taxa	k_Bacteria;p_Firmicutes;c_Clostridia;o_Eubacteriales;f_Lachnospiraceae	102	24	162	253	240	17	120	75	22	3580	41	29	16	445	2067	11	2663	618	20	11	585	5	15	707	28	37	433	24	13	342	33	6	8	15	25	774	417	10	3	10	73	89	70	14	16	5	146
ASV248	known species	k_Bacteria;p_Actinobacteria;c_Actinobacteria;o_Bifidobacteriales;f_Bifidobacteriaceae;g_Bifidobacterium;s_Bifidobacterium_breve	0	0	0	0	0	1	0	0	0	0	0	0	0	0	0	0	0	0	0	0	0	1	0	0	0	0	0	0	0	0	0	0	0	0	0	0	0	0	0	0	0	0	2	0	0	0	0
ASV249	known species	k_Bacteria;p_Firmicutes;c_Clostridia;o_Eubacteriales;f_Clostridiaceae;g_Romboutsia;s_Romboutsia_timonensis	26	30	4	27	5	2	1	48	522	32	62	158	34	9	0	45	16	14	52	6	34	3	26	3	21	17	155	59	28	14	49	30	1400	16	129	99	43	8	16	774	16	209	56	9	21	10	243
ASV250	known species	k_Bacteria;p_Firmicutes;c_Negativicutes;o_Selenomonadales;f_Selenomonadaceae;g_Mitsuokella;s_Mitsuokella_multacida	3	1	0	1	0	1	0	5	0	0	0	2	0	63	36	0	4	0	0	0	0	0	0	0	0	0	2	1	1	0	1	1	1	0	0	2	0	0	0	0	372	0	0	0	0	53	0
ASV251	known species	k_Bacteria;p_Firmicutes;c_Clostridia;o_Eubacteriales;f_Lachnospiraceae;g_Blautia;s_Blautia_wexlerae	6	0	1	0	3	1	1	0	2	0	0	1	0	0	0	0	0	4	10	0	2	89	3	0	0	0	0	0	0	0	0	0	1	3	7	3	1	1	1	0	0	1	16	0	0	0	0
ASV252	potentially higher taxa	k_Bacteria;p_Firmicutes;c_Clostridia;o_Eubacteriales;f_Lachnospiraceae	293	205	2	3	0	3	3	10	65	9	199	20	66	3	2	0	6	14	43	4	3	756	752	2	1	200	5	301	29	9	24	65	46	10	16	4	2	38	0	157	2	2	0	3	62	4	11
ASV253	known species	k_Bacteria;p_Firmicutes;c_Clostridia;o_Eubacteriales;f_Clostridiaceae;g_Intestinibacter;s_Intestinibacter_bartlettii	16	8	24	23	31	177	0	139	4	8	13	16	8	695	11	37	4	5	1	0	26	14	23	16	14	12	17	12	7	38	17	10	48	106	15	180	84	4	22	3	16	18	20	3	6	4	0
ASV254	known species	k_Bacteria;p_Firmicutes;c_Negativicutes;o_Veillonellales;f_Veillonellaceae;g_Dialister;s_Dialister_succinatiphilus	0	0	0	0	0	0	2	0	0	0	1	0	0	0	290	0	0	0	0	0	41	0	0	0	0	0	0	0	0	0	0	0	1	0	0	0	0	0	1	0	0	0	0	0	2	0	1
ASV255	potentially higher taxa	k_Bacteria;p_Firmicutes;c_Clostridia;o_Eubacteriales;f_Lachnospiraceae	1	2	26	1	0	0	24	34	12	54	245	2	0	1	10	0	0	4	4	5	8	1	274	6	0	0	0	3	0	4	0	0	0	0	4	0	3	28	0	5	2	7	1	2	2	1	72
ASV256	known species	k_Bacteria;p_Actinobacteria;c_Actinobacteria;o_Bifidobacteriales;f_Bifidobacteriaceae;g_Bifidobacterium;s_Bifidobacterium_longum	31	15	117	11	57	103	7	0	20	13	4	4	5	20	1	4	0	27	18	1	3	95	7	36	17	135	20	11	0	2	323	12	0	109	18	2	23	2	14	0	5	6	5	21	4	31	13
ASV257	known species	k_Bacteria;p_Firmicutes;c_Erysipelotrichia;o_Erysipelotrichales;f_Erysipelotrichaceae;g_Faecalibacillus;s_Faecalibacillus_intestinalis	263	140	56	1	25	4	205	1	2	269	269	3	8	25	17	82	8	130	127	163	300	0	0	103	4	255	33	0	26	23	350	37	44	283	5	44	394	1714	3	290	19	32	95	16	137	184	393
ASV258	known species	k_Bacteria;p_Firmicutes;c_Clostridia;o_Eubacteriales;f_Oscillospiraceae;g_Agathobaculum;s_Agathobaculum_butyriciproducens	476	16	119	210	123	144	15	7	28	3	28	128	50	21	4	157	71	135	30	191	116	124	131	114	111	54	52	20	153	127	42	33	18	25	101	217	76	341	60	94	86	100	67	19	36	21	67
ASV259	known species	k_Bacteria;p_Firmicutes;c_Clostridia;o_Eubacteriales;f_Lachnospiraceae;g_Blautia;s_Blautia_faecicola	0	0	0	3	5	1	9	0	0	0	0	1	1	0	2	102	1	0	5	3	2	0	0	2	0	0	0	0	1	1	1	10	0	17	11	3	4	0	0	0	1	3	22	0	0	5	2
ASV260	known species	k_Bacteria;p_Firmicutes;c_Clostridia;o_Eubacteriales;f_Clostridiaceae;g_Clostridium;s_Clostridium_scindens	0	0	0	0	0	0	0	0	4	1	2	0	0	0	0	0	0	2	0	0	3	5	81	1	0	0	0	0	0	0	0	0	0	1	0	0	0	1	34	0	0	1	0	0	0	0	0
ASV261	known species	k_Bacteria;p_Proteobacteria;c_Deltaproteobacteria;o_Desulfovibrionales;f_Desulfovibrionaceae;g_Desulfovibrio;s_Desulfovibrio_desulfuricans	0	0	0	0	0	0	0	0	0	0	0	0	0	0	0	0	0	0	0	0	0	0	0	0	0	0	0	0	0	0	0	0	0	0	0	0	1	0	0	0	0	0	0	0	1	0	2
ASV262	known species	k_Bacteria;p_Synergistetes;c_Synergistia;o_Synergistales;f_Synergistaceae;g_Pyramidobacter;s_Pyramidobacter_piscolens	0	0	0	3	0	2	0	0	13	29	1	0	1	0	0	0	0	0	0	2	0	0	0	27	0	0	0	0	0	0	0	0	0	0	11	3	0	2	0	0	0	0	0	0	0	0	0
ASV263	known species	k_Bacteria;p_Firmicutes;c_Clostridia;o_Eubacteriales;f_Lachnospiraceae;g_Faecalimonas;s_Faecalimonas_umbilicata	0	1	1	1	2	0	1	0	13	0	3	0	9	0	0	0	0	1	0	0	1	159	1723	0	0	14	0	0	0	0	0	0	0	0	0	0	0	0	0	16	0	0	0	0	0	0	1
ASV264	known species	k_Bacteria;p_Firmicutes;c_Clostridia;o_Eubacteriales;f_Clostridiaceae;g_Clostridium;s_Clostridium_absonum	1	15	4	3	1	55	8	19	7	8	585	2	390	0	2	2	4	12	1	1	2	5	0	22	2	217	3	12	4	9	14	4	1	26	17	17	0	46	44	6	6	27	2	4	17	2	29
ASV265	potentially higher taxa	k_Bacteria;p_Cyanobacteria;c_Melainabacteria;o_Gastranaerophilales	11	7	552	8	458	4	3022	5	1	0	4	1	10	0	6	7	2	34	6	2	11	0	30	113	2	36	3	10	8	313	21	1	14	1	15	40	3	8	8	0	7	78	2	11	14	0	2
ASV266	known species	k_Bacteria;p_Actinobacteria;c_Coriobacteriia;o_Eggerthellales;f_Eggerthellaceae;g_Eggerthella;s_Eggerthella_lenta	0	0	7	0	0	2	1	0	11	0	1	4	2	0	0	0	0	5	0	0	0	155	6	0	0	7	0	1	0	1	1	0	0	73	1	0	0	0	0	0	0	0	0	0	0	2	0
ASV267	known species	k_Bacteria;p_Firmicutes;c_Clostridia;o_Eubacteriales;f_Lachnospiraceae;g_Sellimonas;s_Sellimonas_intestinalis	0	0	0	0	1	0	0	5	1	1	0	0	15	0	0	0	0	3	2	0	1	0	0	0	1	1	0	0	0	0	1	0	0	2	6	0	0	0	5	0	0	0	0	0	0	0	0
ASV268	known species	k_Bacteria;p_Firmicutes;c_Bacilli;o_Lactobacillales;f_Streptococcaceae;g_Streptococcus;s_Streptococcus_sinensis	0	0	0	0	0	0	0	0	0	0	0	0	0	0	0	0	0	0	0	0	0	0	0	0	0	0	0	0	0	0	0	0	1	0	0	0	0	0	0	1	0	0	0	0	0	0	0
ASV269	potentially higher taxa	k_Bacteria;p_Saccharibacteria	0	0	1	0	0	0	0	1	1	3	0	1	0	1	2	1	0	2	0	0	3	1	11	1	2	0	5	8	0	0	2	1	8	1	8	1	3	0	4	0	0	5	2	0	4	0	0
ASV270	known species	k_Bacteria;p_Firmicutes;c_Clostridia;o_Eubacteriales;f_Clostridiaceae;g_Clostridium;s_Clostridium_leptum	2	0	4	4	29	0	0	0	0	6	4	15	1	19	3	0	1	9	1	0	6	4	1494	2	1	1	4	1	0	3	0	2	0	0	1	0	3	24	0	2	0	7	315	0	6	9	14
ASV271	known species	k_Bacteria;p_Firmicutes;c_Erysipelotrichia;o_Erysipelotrichales;f_Erysipelotrichaceae;g_Longicatena;s_Longicatena_caecimuris	0	0	1	0	0	0	0	0	1	0	0	2	0	0	0	0	0	1	0	0	0	185	0	0	0	0	0	0	0	0	0	0	0	6	0	0	0	0	0	1	0	0	0	0	0	0	0
ASV272	known species	k_Bacteria;p_Firmicutes;c_Clostridia;o_Eubacteriales;f_Clostridiaceae;g_Clostridium;s_Clostridium_glycyrrhizinilyticum	0	0	4	0	0	0	0	0	2	0	5	0	1	0	0	0	0	1	0	0	0	3	15	0	0	8	0	10	0	0	4	0	0	2	0	0	2	0	0	10	0	2	0	0	0	0	0
ASV273	known species	k_Bacteria;p_Firmicutes;c_Clostridia;o_Eubacteriales;f_Oscillospiraceae;g_Massiliimalia;s_Massiliimalia_timonensis	0	0	0	0	0	0	0	0	0	1	0	0	0	0	0	0	0	0	0	0	0	0	4	0	0	0	0	0	0	0	1	0	0	0	0	0	0	0	0	0	0	0	0	0	0	0	0
ASV274	known species	k_Bacteria;p_Firmicutes;c_Clostridia;o_Eubacteriales;f_Clostridiaceae;g_Clostridium;s_Clostridium_aldenense	1	7	15	0	0	0	0	10	3	0	1	2	1	0	1	0	0	5	0	1	0	19	113	1	1	20	0	0	0	2	8	0	2	15	0	0	4	10	57	0	0	1	5	0	5	0	2
ASV275	known species	k_Bacteria;p_Firmicutes;c_Erysipelotrichia;o_Erysipelotrichales;f_Erysipelotrichaceae;g_Holdemania;s_Holdemania_filiformis	1	21	12	0	5	5	3	1	3	6	3	0	0	1	2	0	0	9	0	2	11	0	11	5	0	1	1	73	0	5	0	0	0	40	1	0	6	6	26	3	0	14	6	0	0	0	1
ASV276	known species	k_Bacteria;p_Firmicutes;c_Clostridia;o_Eubacteriales;f_Lachnospiraceae;g_Blautia;s_Blautia_caecimuris	0	0	1	0	1	0	0	0	0	1	3	0	0	0	0	0	0	0	0	0	0	0	23	1	0	14	0	19	0	0	1	0	0	0	0	0	0	0	0	0	0	0	0	0	0	0	1
ASV277	known species	k_Bacteria;p_Firmicutes;c_Clostridia;o_Eubacteriales;f_Clostridiaceae;g_Lactonifactor;s_Lactonifactor_longoviformis	0	0	0	0	0	0	0	0	0	2	1	0	0	0	0	0	0	0	0	0	0	0	1	0	0	1	0	0	0	0	0	0	0	1	0	0	2	0	0	0	0	1	0	0	0	0	0
ASV278	known species	k_Bacteria;p_Proteobacteria;c_Gammaproteobacteria;o_Pasteurellales;f_Pasteurellaceae;g_Haemophilus;s_Haemophilus_sputorum	0	1	0	1	0	0	0	0	0	1	0	0	0	3	0	0	0	0	0	0	0	0	0	0	0	14	0	1	0	1	0	0	0	0	0	0	2	1	0	0	23	0	0	0	0	0	1
ASV280	known species	k_Bacteria;p_Proteobacteria;c_Gammaproteobacteria;o_Pasteurellales;f_Pasteurellaceae;g_Aggregatibacter;s_Aggregatibacter_segnis	0	0	2	1	0	0	0	0	0	2	0	1	0	0	6	14	1	0	1	0	0	0	0	0	0	25	2	6	0	3	0	3	5	1	0	3	0	1	4	0	2	2	0	0	0	0	0
ASV281	known species	k_Bacteria;p_Firmicutes;c_Erysipelotrichia;o_Erysipelotrichales;f_Erysipelotrichaceae;g_Solobacterium;s_Solobacterium_moorei	0	0	0	0	0	0	1	1	1	1	0	2	0	0	0	1	0	0	0	0	0	0	0	0	1	1	1	0	1	0	0	0	0	0	3	1	1	6	2	2	1	1	0	2	0	0	1
ASV282	known species	k_Bacteria;p_Proteobacteria;c_Gammaproteobacteria;o_Pasteurellales;f_Pasteurellaceae;g_Haemophilus;s_Haemophilus_parahaemolyticus	0	0	0	0	0	0	0	2	0	0	0	0	1	0	0	3	0	0	0	0	0	0	0	0	0	4	0	0	0	0	4	0	0	0	0	0	0	0	0	0	0	1	0	0	0	0	0
ASV283	known species	k_Bacteria;p_Firmicutes;c_Clostridia;o_Eubacteriales;f_Lachnospiraceae;g_Faecalicatena;s_Faecalicatena_contorta	0	1	0	0	0	0	0	0	0	3	0	0	0	0	0	0	0	1	0	0	0	1	19	0	0	7	0	0	1	0	0	2	0	9	0	0	3	1	1	0	4	0	1	0	0	0	2
ASV285	known species	k_Bacteria;p_Bacteroidetes;c_Bacteroidia;o_Bacteroidales;f_Prevotellaceae;g_Prevotella;s_Prevotella_bivia	0	0	0	0	0	0	1	0	1	1	1	0	2	0	0	3	1	0	2	0	8	0	0	0	78	1	2	14	0	0	0	0	0	2	22	0	0	0	0	0	0	0	0	0	0	1	0
ASV286	known species	k_Bacteria;p_Fusobacteria;c_Fusobacteriia;o_Fusobacteriales;f_Leptotrichiaceae;g_Sneathia;s_Sneathia_amnii	0	0	0	0	2	2	0	0	0	6	0	3	0	0	0	0	0	0	1	1	0	0	0	0	0	0	0	0	0	0	0	0	0	0	0	0	0	0	0	0	0	0	0	0	0	0	0
ASV287	known species	k_Bacteria;p_Firmicutes;c_Clostridia;o_Eubacteriales;f_Lachnospiraceae;g_Anaerotignum;s_Anaerotignum_lactatifermentans	2	1	3	7	1	1	2	2	0	0	207	2	259	0	1	2	0	0	3	0	0	0	42	7	0	0	0	166	6	4	1	0	1	0	0	0	0	0	0	76	0	1	0	0	2	1	2
ASV288	known species	k_Bacteria;p_Firmicutes;c_Clostridia;o_Eubacteriales;f_Lachnospiraceae;g_Roseburia;s_Roseburia_hominis	21	321	26	71	68	48	594	51	45	133	57	177	32	52	97	10	225	1074	4066	481	366	5	15	736	18	45	86	43	29	126	32	44	23	93	805	863	85	10	12	6	76	57	91	7	14	41	236
ASV290	known species	k_Bacteria;p_Bacteroidetes;c_Bacteroidia;o_Bacteroidales;f_Prevotellaceae;g_Prevotella;s_Prevotella_disiens	0	0	1	0	0	0	0	2	0	0	0	3	1	0	0	0	0	3	0	0	0	0	0	0	3	0	0	0	0	0	0	0	0	0	9	0	6	0	0	0	0	0	0	0	0	0	0
ASV293	known species	k_Bacteria;p_Proteobacteria;c_Betaproteobacteria;o_Burkholderiales;f_Alcaligenaceae;g_Sutterella;s_Sutterella sp. 8	0	0	0	0	1	0	0	7	8	6	8	1	0	0	0	0	0	0	33	0	0	0	0	0	0	0	0	0	0	0	0	0	0	0	0	0	0	0	0	0	0	0	0	0	0	0	0
ASV294	known species	k_Bacteria;p_Firmicutes;c_Clostridia;o_Eubacteriales;f_na;g_Fenollaria;s_Fenollaria_massiliensis	0	0	0	0	0	0	0	0	0	1	1	0	0	0	0	0	0	5	1	0	0	0	0	2	0	2	0	0	0	0	0	0	1	1	8	0	1	0	0	0	0	0	0	0	0	0	0
ASV295	known species	k_Bacteria;p_Firmicutes;c_Clostridia;o_Eubacteriales;f_Lachnospiraceae;g_Roseburia;s_Roseburia_intestinalis	5372	1740	555	41	55	546	23	143	513	12	1082	20	2	28	19	4	7	17	2	1	19	1	0	0	0	14	7	0	10	4	28	10	5	10	19	36	160	1	2	201	39	26	14	15	19	3	1
ASV296	potentially higher taxa	k_Bacteria;p_Firmicutes;c_Clostridia;o_Eubacteriales;f_Lachnospiraceae	0	0	0	0	0	0	0	0	0	0	0	1	0	0	0	0	0	0	0	0	0	0	107	0	0	0	0	0	0	0	0	0	0	0	0	0	0	0	0	0	0	0	0	0	0	0	0
ASV297	potentially higher taxa	k_Bacteria;p_Proteobacteria;c_Alphaproteobacteria;o_Hyphomicrobiales;f_Brucellaceae	0	0	0	0	0	0	0	0	0	0	0	0	0	0	4	0	0	0	0	0	2	1	0	0	0	0	0	0	0	0	0	0	0	1	0	0	0	0	0	0	0	0	0	0	0	0	0
ASV298	known species	k_Bacteria;p_Bacteroidetes;c_Bacteroidia;o_Bacteroidales;f_Prevotellaceae;g_Prevotella;s_Prevotella_timonensis	0	0	0	0	0	0	0	0	0	0	0	0	0	0	0	0	0	0	0	0	0	0	0	1	0	0	0	0	0	0	0	0	0	0	0	0	0	0	0	0	2	0	0	0	0	0	0
ASV299	known species	k_Bacteria;p_Firmicutes;c_Clostridia;o_Eubacteriales;f_Oscillospiraceae;g_Oscillibacter;s_Oscillibacter_massiliensis	10	1	1	24	5	0	44	0	0	49	1	10	0	18	80	3	11	66	0	14	80	0	9	31	1	2	5	3	1	23	1	0	2	3	1	6	41	13	4	4	0	66	41	0	3	1	1
ASV300	potentially higher taxa	k_Bacteria;p_Firmicutes;c_Clostridia;o_Eubacteriales;f_Lachnospiraceae	0	0	0	0	0	0	0	0	0	0	0	1	0	0	0	0	0	2	0	0	1	0	0	0	0	0	0	0	0	0	0	0	0	0	0	0	0	0	0	0	0	0	0	0	0	0	0
ASV302	known species	k_Bacteria;p_Firmicutes;c_Clostridia;o_Eubacteriales;f_Peptostreptococcaceae;g_Peptostreptococcus;s_Peptostreptococcus_anaerobius	0	0	0	0	1	0	0	0	0	0	0	0	0	0	0	0	0	0	0	0	0	0	1	0	0	0	0	0	0	0	0	0	0	0	0	0	0	0	0	0	0	0	0	0	0	0	0
ASV303	known species	k_Bacteria;p_Bacteroidetes;c_Bacteroidia;o_Bacteroidales;f_Bacteroidaceae;g_Bacteroides;s_Bacteroides_coagulans	0	0	0	0	0	0	0	0	0	0	0	0	0	0	0	0	0	0	0	0	0	9	1	0	0	0	0	0	0	0	0	0	0	0	0	0	0	0	0	0	0	0	0	0	0	0	0
ASV306	known species	k_Bacteria;p_Firmicutes;c_Clostridia;o_Eubacteriales;f_Peptoniphilaceae;g_Peptoniphilus;s_Peptoniphilus_lacrimalis	0	0	0	0	0	0	0	0	0	0	0	0	0	0	0	0	0	0	0	0	0	2	0	0	0	0	0	0	0	0	0	0	0	0	0	0	0	0	0	0	0	0	0	0	0	0	0
ASV307	known species	k_Bacteria;p_Bacteroidetes;c_Bacteroidia;o_Bacteroidales;f_Prevotellaceae;g_Prevotella;s_Prevotella_buccalis	0	0	0	0	0	0	0	0	0	0	0	0	0	0	0	0	0	0	0	0	0	8	0	0	0	2	0	0	0	0	0	0	0	0	0	0	0	0	0	0	0	0	0	0	0	0	0
ASV308	potentially new species	k_Bacteria;p_Proteobacteria;c_Gammaproteobacteria;o_Enterobacterales;f_Enterobacteriaceae;g_Enterobacter	0	1	1	0	2	0	1	1	3	1	1	0	4	1	0	0	0	0	0	0	0	0	14	3	31	191	0	0	5	2	2	0	0	0	2	0	2	0	0	2	1	1	0	1	1	7	0
ASV310	known species	k_Bacteria;p_Firmicutes;c_Clostridia;o_Eubacteriales;f_Oscillospiraceae;g_Hydrogeniiclostidium;s_Hydrogeniiclostidium_mannosilyticum	2	2	2	0	0	0	0	2	0	0	0	0	0	0	0	0	0	4	0	1	0	0	0	0	0	0	0	0	0	0	0	0	0	0	0	0	0	0	0	0	0	0	1	0	1	0	0
ASV311	potentially new species	k_Bacteria;p_Firmicutes;c_Bacilli;o_Lactobacillales;f_Streptococcaceae;g_Lactococcus	0	0	0	0	0	0	1	0	0	0	0	0	0	0	0	0	0	0	0	0	0	0	0	0	0	0	0	0	0	0	0	0	0	0	0	2	0	0	0	4	0	0	0	0	0	0	0
ASV312	potentially higher taxa	k_Bacteria;p_Firmicutes;c_Clostridia;o_Eubacteriales;f_Christensenellaceae	3	0	0	11	0	0	1	0	0	2	4	3	1	3	1	0	0	5	0	0	2	0	0	0	0	0	0	0	1	2	0	0	0	4	1	1	16	3	1	1	0	0	6	0	0	0	1
ASV315	known species	k_Bacteria;p_Firmicutes;c_Clostridia;o_Eubacteriales;f_Peptoniphilaceae;g_Peptoniphilus;s_Peptoniphilus_duerdenii	0	0	0	0	0	0	0	0	0	0	0	0	0	0	0	0	0	0	0	0	0	0	0	0	0	0	0	0	0	0	0	0	0	0	0	0	0	0	0	0	0	0	0	0	0	0	0
ASV317	known species	k_Bacteria;p_Firmicutes;c_Clostridia;o_Eubacteriales;f_Eubacteriaceae;g_Eubacterium;s_Eubacterium_hallii	4	1	7	2	1	2	1	0	4	1	0	13	5	1	0	0	0	3	24	3	1	0	0	0	1	1	1	0	0	0	1	0	8	14	18	1	2	4	2	44	1	6	0	1	1	1	3
ASV318	known species	k_Bacteria;p_Firmicutes;c_Erysipelotrichia;o_Erysipelotrichales;f_Coprobacillaceae;g_Coprobacillus;s_Coprobacillus_cateniformis	0	0	0	0	2	0	0	0	1	2	5	0	0	0	1	0	0	0	0	0	0	0	1	0	8	0	0	0	1	0	0	0	0	149	0	0	3	0	0	0	0	0	0	0	0	0	0
ASV319	potentially new species	k_Bacteria;p_Firmicutes;c_Clostridia;o_Eubacteriales;f_Peptoniphilaceae;g_Peptoniphilus	0	0	0	0	0	0	0	0	0	0	0	0	0	0	0	0	0	0	0	0	1	0	0	0	0	0	0	0	0	0	0	0	0	0	0	0	0	0	4	0	0	0	0	0	0	0	0
ASV320	known species	k_Bacteria;p_Firmicutes;c_Clostridia;o_Eubacteriales;f_Clostridiaceae;g_Terrisporobacter;s_Terrisporobacter_glycolicus	5	1	4	10	5	0	1	15	3	0	0	1	7	7	0	51	14	6	5	0	30	1	32	15	2	3	0	1	2	1	18	1	3	3	29	26	2	3	1	0	6	52	0	34	1	0	0
ASV321	known species	k_Bacteria;p_Actinobacteria;c_Actinobacteria;o_Actinomycetales;f_Actinomycetaceae;g_Schaalia;s_Schaalia_turicensis	0	0	0	0	0	0	0	0	0	0	0	2	0	0	0	0	0	0	0	0	0	0	0	0	0	0	0	0	0	0	0	0	0	0	0	0	0	0	0	0	0	0	0	0	0	0	0
ASV322	known species	k_Bacteria;p_Proteobacteria;c_Epsilonproteobacteria;o_Campylobacterales;f_Campylobacteraceae;g_Campylobacter;s_Campylobacter_hominis	0	0	0	0	0	0	0	0	0	0	0	0	0	0	0	0	0	1	0	0	0	0	0	0	0	0	0	0	0	0	0	1	0	0	0	0	1	0	0	0	0	0	0	0	0	0	0
ASV324	potentially higher taxa	k_Bacteria;p_Tenericutes;c_Mollicutes	0	0	0	0	215	25	75	1	0	10	1	0	0	51	15	1	11	1	0	0	0	0	4	0	0	1	0	3	0	17	1	0	1	0	0	6	2	4	0	0	4	56	1	0	0	0	61
ASV325	potentially new species	k_Bacteria;p_Fusobacteria;c_Fusobacteriia;o_Fusobacteriales;f_Fusobacteriaceae;g_Fusobacterium	0	0	1	0	0	0	0	1	0	0	0	0	0	0	0	0	0	0	0	0	1	0	0	0	0	0	0	1	1	0	0	0	1	0	4	0	0	1	2	1	0	1	0	0	0	0	0
ASV326	known species	k_Bacteria;p_Firmicutes;c_Negativicutes;o_Veillonellales;f_Veillonellaceae;g_Dialister;s_Dialister_invisus	1	5	0	1	3	6	1	1	3	668	1	0	0	0	0	3	0	0	4	0	0	0	3	1	0	6	1	0	0	0	3	0	1	8	7	1	1	2	3	0	0	0	0	2	1	0	0
ASV327	known species	k_Bacteria;p_Firmicutes;c_Negativicutes;o_Selenomonadales;f_Selenomonadaceae;g_Selenomonas;s_Selenomonas_sputigena	0	0	0	0	0	0	0	0	0	0	0	0	0	0	0	0	0	0	0	0	0	0	0	0	0	0	0	2	0	0	0	0	0	0	0	0	0	0	0	0	0	0	0	0	0	0	0
ASV328	known species	k_Bacteria;p_Fusobacteria;c_Fusobacteriia;o_Fusobacteriales;f_Fusobacteriaceae;g_Fusobacterium;s_Fusobacterium_periodonticum	0	0	2	0	1	3	0	2	1	0	0	0	0	1	1	1	0	0	0	0	0	0	0	0	0	0	0	0	1	0	0	0	0	0	2	0	5	0	1	46	0	0	0	0	0	0	0
ASV330	known species	k_Bacteria;p_Firmicutes;c_Clostridia;o_Eubacteriales;f_Clostridiaceae;g_Clostridium;s_Clostridium_disporicum	0	0	0	2	0	0	0	0	0	0	0	1	0	5	0	7	0	0	0	0	0	0	49	0	3	1	1	0	1	0	3	0	0	0	98	14	0	1	0	0	0	3	0	1	1	0	0
ASV332	known species	k_Bacteria;p_Firmicutes;c_Clostridia;o_Eubacteriales;f_Oscillospiraceae;g_Ruminococcus;s_Ruminococcus_torques	221	9	10	2	9	12	56	48	108	202	636	24	24	14	10	5	10	26	9	87	183	56	231	24	6	277	23	64	4	21	10	131	14	1626	75	4	84	216	398	10	2	69	564	12	40	13	1228
ASV335	potentially higher taxa	k_Bacteria;p_Actinobacteria;c_Coriobacteriia;o_Coriobacteriales;f_Atopobiaceae	0	0	0	1	1	0	0	1	0	1	0	2	0	0	0	0	0	0	0	1	0	0	0	0	0	0	2	2	0	1	0	4	0	1	2	0	0	0	0	0	1	0	0	2	1	0	0
ASV337	known species	k_Bacteria;p_Firmicutes;c_Bacilli;o_Caryophanales;f_na;g_Gemella;s_Gemella_morbillorum	0	1	0	1	1	0	0	0	3	0	0	0	0	0	0	0	0	0	1	1	0	0	0	0	0	1	0	0	0	0	1	0	1	3	1	0	0	0	1	2	0	2	0	0	0	1	0
ASV338	known species	k_Bacteria;p_Firmicutes;c_Clostridia;o_Eubacteriales;f_Lachnospiraceae;g_Oribacterium;s_Oribacterium_asaccharolyticum	0	0	0	0	0	0	0	0	1	0	0	42	0	0	0	0	0	0	1	0	0	0	0	0	0	0	0	0	0	0	0	0	0	0	0	0	0	0	0	0	0	0	0	0	0	0	0
ASV339	known species	k_Bacteria;p_Firmicutes;c_Clostridia;o_Eubacteriales;f_Clostridiaceae;g_Clostridium;s_Clostridium_perfringens	9	2	4	12	2	1	43	2	188	2	408	6	0	1	1	12	0	3	0	7	1	0	13	1	1	10	2	0	4	0	23	2	5	0	18	947	0	1	1	5	6	2	0	12	9	1	0
ASV340	known species	k_Bacteria;p_Fusobacteria;c_Fusobacteriia;o_Fusobacteriales;f_Fusobacteriaceae;g_Fusobacterium;s_Fusobacterium_nucleatum	0	0	0	0	1	3	0	0	3	0	0	2	0	2	0	0	0	1	2	0	0	0	0	0	0	0	0	3	0	0	0	0	0	0	2	0	1	0	0	0	1	0	0	0	0	0	0
ASV341	potentially higher taxa	k_Bacteria;p_Actinobacteria;c_Coriobacteriia;o_Coriobacteriales;f_Coriobacteriaceae	0	0	0	0	3	0	0	0	0	0	0	0	0	2	0	0	0	0	0	0	0	0	0	1	0	0	0	0	0	0	0	0	0	0	0	0	0	0	0	0	0	0	1	0	1	0	0
ASV342	potentially higher taxa	k_Bacteria;p_Proteobacteria;c_Alphaproteobacteria;o_Rhodospirillales;f_Rhodospirillaceae	2	1528	11985	3	4066	30	2138	7	37	37	500	69	12	6	34	0	18	119	92	316	52	8	11	10047	34	57	37	63	9	557	6	372	25	6	11	0	4	302	28	200	2	15	12	1	3	15	4
ASV343	known species	k_Bacteria;p_Fusobacteria;c_Fusobacteriia;o_Fusobacteriales;f_Fusobacteriaceae;g_Fusobacterium;s_Fusobacterium_ulcerans	0	0	7	0	0	0	0	202	39	1	3	9	0	0	0	0	2	9	1	0	0	932	2	0	0	530	0	3	1	2	8	47	0	0	1	1	0	0	0	0	1	0	0	0	9	0	0
ASV344	known species	k_Bacteria;p_Firmicutes;c_Clostridia;o_Eubacteriales;f_Oscillospiraceae;g_Ruminococcus;s_Ruminococcus_bromii	2198	27	489	65	857	643	36	115	22	13	4	39	113	21	6	12	136	1749	63	9	487	2	63	298	1517	52	511	39	137	413	71	27	24	35	396	92	66	47	32	317	440	19	37	60	840	150	122
ASV345	known species	k_Bacteria;p_Firmicutes;c_Clostridia;o_Eubacteriales;f_Eubacteriaceae;g_Eubacterium;s_Eubacterium_ventriosum	845	85	9	20	62	24	29	2	16	26	6	24	29	19	19	2	13	10	144	29	64	0	5	135	5	12	89	154	77	10	16	5	9	109	191	32	42	22	6	36	114	28	0	6	23	13	167
ASV346	potentially new species	k_Bacteria;p_Actinobacteria;c_Coriobacteriia;o_Coriobacteriales;f_Coriobacteriaceae;g_Collinsella	1	0	0	2	0	0	0	0	0	0	0	0	1	0	0	0	0	0	0	0	0	0	0	8	0	0	0	0	0	1	0	0	0	0	0	0	0	0	0	90	0	1	0	0	0	0	0
ASV347	known species	k_Bacteria;p_Bacteroidetes;c_Bacteroidia;o_Bacteroidales;f_Tannerellaceae;g_Parabacteroides;s_Parabacteroides_goldsteinii	0	18	2	1	1	5	183	0	0	1	62	2	0	22	26	0	9	13	0	9	227	0	0	1	0	2	0	3	0	4	1	0	3	3	2	0	5	131	87	2	0	113	7	2	0	4	0
ASV348	potentially higher taxa	k_Bacteria;p_Firmicutes;c_Clostridia;o_Eubacteriales;f_Christensenellaceae	0	0	0	17	0	0	3	0	0	0	0	0	3	6	11	0	7	2	0	0	0	0	0	0	0	0	0	0	0	0	0	0	1	0	0	0	0	0	0	0	0	1	0	0	2	1	0
ASV349	potentially higher taxa	k_Bacteria;p_Firmicutes;c_Clostridia;o_Eubacteriales;f_Lachnospiraceae	1	50	15	0	179	10	566	83	10	872	22	8	5	3	242	7	30	2028	6	5	39	5	8	947	6	12	5	12	2	97	14	6	10	3	0	0	121	2	0	6	0	119	3	1	16	8	6
ASV350	potentially higher taxa	k_Bacteria;p_Firmicutes;c_Clostridia;o_Eubacteriales;f_Clostridiaceae	21	307	6	181	357	7	208	6	4	125	15	28	11	31	93	24	1172	205	12	43	807	0	1	126	32	53	18	82	11	183	15	14	26	32	28	221	66	100	25	1	3	106	160	19	48	7	108
ASV351	known species	k_Bacteria;p_Firmicutes;c_Erysipelotrichia;o_Erysipelotrichales;f_Erysipelotrichaceae;g_Dielma;s_Dielma_fastidiosa	0	2	1	0	6	0	0	0	1	0	8	0	1	0	1	0	0	5	0	5	0	63	1	0	0	0	0	0	0	0	0	0	0	0	0	0	1	4	0	0	0	0	4	0	0	0	0
ASV352	known species	k_Bacteria;p_Firmicutes;c_Clostridia;o_Eubacteriales;f_Lachnospiraceae;g_Roseburia;s_Roseburia_cecicola	7	21	7	8	247	55	120	3	2	19	58	4	1	50	19	3	18	588	6	18	128	5	382	28	12	9	14	14	2	48	3	4	5	2	1	11	52	8	12	199	1	588	12	2	6	4	12
ASV353	known species	k_Bacteria;p_Bacteroidetes;c_Bacteroidia;o_Bacteroidales;f_Barnesiellaceae;g_Coprobacter;s_Coprobacter_secundus	0	0	0	0	0	1	0	1	2	46	0	1	0	29	1	0	5	0	0	2	0	0	0	0	0	0	0	19	0	0	3	1	0	0	16	1	33	0	1	0	22	1	0	0	1	5	0
ASV354	known species	k_Bacteria;p_Bacteroidetes;c_Bacteroidia;o_Bacteroidales;f_Tannerellaceae;g_Parabacteroides;s_Parabacteroides_chongii	0	1	1	0	1	0	76	0	1	0	3	0	0	0	0	0	0	4	0	37	189	0	0	0	0	0	0	0	0	0	0	0	0	0	0	0	0	0	0	0	0	0	0	0	0	0	0
ASV355	known species	k_Bacteria;p_Firmicutes;c_Clostridia;o_Eubacteriales;f_Lachnospiraceae;g_Lachnospira;s_Lachnospira_pectinoschiza	518	8	272	111	402	5	6	4	288	702	73	47	100	12	157	9	34	88	9	51	278	3	2	941	13	273	170	370	58	85	76	32	37	36	184	184	599	40	19	81	28	309	18	30	89	13	642
ASV356	known species	k_Bacteria;p_Actinobacteria;c_Coriobacteriia;o_Eggerthellales;f_Eggerthellaceae;g_Gordonibacter;s_Gordonibacter_urolithinfaciens	0	0	0	0	0	0	0	0	0	0	0	0	0	0	0	0	0	0	0	0	0	0	0	0	0	0	0	0	0	0	0	0	0	0	0	0	0	0	0	0	0	0	0	0	0	0	0
ASV357	known species	k_Bacteria;p_Proteobacteria;c_Gammaproteobacteria;o_Enterobacterales;f_Enterobacteriaceae;g_Citrobacter;s_Citrobacter_freundii	0	0	0	0	0	0	3	0	2	1	1	0	0	0	1	0	0	1	0	0	0	0	0	0	0	0	0	0	0	0	0	0	0	0	0	0	0	0	0	0	0	0	0	0	0	0	0
ASV358	known species	k_Bacteria;p_Firmicutes;c_Clostridia;o_Eubacteriales;f_Lachnospiraceae;g_Marvinbryantia;s_Marvinbryantia_formatexigens	11	0	1	2	8	2	4	1	0	3	0	5	1	2	1	0	0	5	0	7	2	0	0	9	0	1	0	1	0	23	2	0	0	3	7	1	1	1	0	4	1	2	12	0	1	1	1
ASV359	known species	k_Bacteria;p_Bacteroidetes;c_Bacteroidia;o_Bacteroidales;f_Bacteroidaceae;g_Bacteroides;s_Bacteroides_intestinalis	6	0	1	0	1	112	0	2	0	0	3	2	1	5	55	0	4	8	0	6	0	1	0	4	4	6	20	8	0	14	3	1	5	4	6	6	1517	36	10	2	5	115	16	1	1	1	0
ASV360	known species	k_Bacteria;p_Bacteroidetes;c_Bacteroidia;o_Bacteroidales;f_Barnesiellaceae;g_Coprobacter;s_Coprobacter_fastidiosus	17	21	17	1	13	17	29	0	12	1	24	1	0	3	0	1	0	86	18	22	11	0	2	1	2	90	5	4	0	64	0	0	3	2	6	0	10	495	3	5	20	11	293	2	11	27	12
ASV361	potentially higher taxa	k_Bacteria;p_Firmicutes;c_Clostridia;o_Eubacteriales;f_Lachnospiraceae	14	3	2	13	18	7	14	0	52	4	2	15	5	15	5	0	6	8	8	12	14	0	0	15	0	3	23	0	0	5	4	1	2	98	31	4	15	5	0	6	3	46	2	0	2	2	0
ASV362	known species	k_Bacteria;p_Firmicutes;c_Bacilli;o_Lactobacillales;f_Lactobacillaceae;g_Lactobacillus;s_Lactobacillus_salivarius	0	0	0	2	0	7	0	0	7	0	0	0	0	0	0	0	0	0	0	0	2	0	0	3	0	0	0	0	0	1	0	0	0	0	0	0	0	0	0	0	0	0	0	0	0	0	0
ASV364	known species	k_Bacteria;p_Firmicutes;c_Clostridia;o_Eubacteriales;f_Lachnospiraceae;g_Eisenbergiella;s_Eisenbergiella_massiliensis	0	0	0	0	1	0	1	0	0	1	0	1	0	0	1	0	1	0	0	0	0	1	46	0	0	4	0	3	0	0	0	0	0	0	0	0	3	2	0	0	0	0	5	0	0	0	1
ASV365	known species	k_Bacteria;p_Firmicutes;c_Erysipelotrichia;o_Erysipelotrichales;f_Erysipelotrichaceae;g_Faecalitalea;s_Faecalitalea_cylindroides	0	1	0	0	0	0	1	0	0	0	502	0	0	0	0	0	0	1	0	0	2	0	0	0	0	0	0	1	0	0	0	0	2	0	0	0	0	29	0	122	0	0	0	0	1	0	0
ASV366	known species	k_Bacteria;p_Firmicutes;c_Clostridia;o_Eubacteriales;f_Lachnospiraceae;g_Hespellia;s_Hespellia_porcina	0	0	0	0	0	0	0	0	0	1	0	0	0	0	1	0	0	0	1	1	0	0	0	0	0	0	0	0	0	0	0	0	0	0	0	0	0	0	0	0	0	0	0	0	0	0	0
ASV367	known species	k_Bacteria;p_Actinobacteria;c_Coriobacteriia;o_Eggerthellales;f_Eggerthellaceae;g_Raoultibacter;s_Raoultibacter_timonensis	0	0	0	0	0	0	0	0	0	0	0	0	0	0	0	0	1	0	0	0	0	0	0	0	0	0	0	0	0	0	0	0	0	0	0	0	0	0	0	0	0	0	0	0	0	0	0
ASV368	known species	k_Bacteria;p_Firmicutes;c_Erysipelotrichia;o_Erysipelotrichales;f_Turicibacteraceae;g_Turicibacter;s_Turicibacter_sanguinis	2	4	14	68	12	2	2	3	0	0	3	8	9	226	46	919	8	2	1	0	50	0	55	59	19	47	22	7	1	3	9	23	303	23	456	167	3	9	1	0	30	65	1	4	3	1	3
ASV370	known species	k_Bacteria;p_Firmicutes;c_Clostridia;o_Eubacteriales;f_Lachnospiraceae;g_Blautia;s_Blautia_argi	68	23	15	8	125	16	79	7	334	13	24	34	5	2	10	5	24	26	20	14	4	2	48	12	9	15	14	7	1	18	5	2	4	150	64	1	57	44	5	161	16	31	34	1	16	9	25
ASV371	known species	k_Bacteria;p_Firmicutes;c_Clostridia;o_Eubacteriales;f_Oscillospiraceae;g_Anaerofilum;s_Anaerofilum_agile	0	0	0	0	0	0	4	0	0	1	0	0	0	0	0	0	0	5	0	0	3	0	0	0	0	0	0	0	0	0	0	1	0	0	0	0	0	0	0	0	2	1	0	0	0	0	0
ASV372	known species	k_Bacteria;p_Firmicutes;c_Bacilli;o_Caryophanales;f_na;g_Gemella;s_Gemella_haemolysans	0	0	0	0	0	0	0	0	0	0	0	0	0	0	0	0	0	0	0	0	0	0	0	0	0	2	0	0	0	0	0	0	0	0	0	0	0	0	0	0	0	0	0	0	0	0	0
ASV373	known species	k_Bacteria;p_Actinobacteria;c_Coriobacteriia;o_Eggerthellales;f_Eggerthellaceae;g_Gordonibacter;s_Gordonibacter_pamelaeae	2	0	0	1	0	2	0	0	0	0	0	0	1	0	0	0	0	1	0	0	0	1	0	0	0	0	0	0	0	0	0	0	0	0	1	1	0	8	0	0	3	1	0	0	1	0	0
ASV374	known species	k_Bacteria;p_Firmicutes;c_Clostridia;o_Eubacteriales;f_Eubacteriaceae;g_Eubacterium;s_Eubacterium_acidaminophilum	0	0	1	2	0	0	3	0	21	2	3	0	0	0	0	2	0	0	0	0	5	0	2	0	0	0	0	0	0	3	0	1	0	0	0	0	0	0	0	1	13	0	0	0	0	0	0
ASV375	known species	k_Bacteria;p_Bacteroidetes;c_Bacteroidia;o_Bacteroidales;f_Bacteroidaceae;g_Bacteroides;s_Bacteroides_clarus	30	1	1	33	56	1	3	5	1	7	244	1	3	47	27	5	4	4	3	0	1	8	1	2	0	1	11	11	1	34	35	4	14	1	1	1	16	12	0	14	10	276	5	13	15	11	985
ASV377	known species	k_Bacteria;p_Firmicutes;c_Clostridia;o_Eubacteriales;f_Lachnospiraceae;g_Mediterraneibacter;s_Mediterraneibacter_butyricigenes	2	0	0	2	0	3	0	0	8	5	0	0	0	0	0	0	0	0	0	0	3	0	0	0	0	0	1	7	0	1	0	0	0	0	5	0	2	2	0	0	0	0	0	0	2	0	0
ASV378	known species	k_Bacteria;p_Firmicutes;c_Bacilli;o_Lactobacillales;f_Lactobacillaceae;g_Lactobacillus;s_Lactobacillus_iners	0	0	0	0	2	0	0	0	0	0	0	0	1	0	0	0	0	0	0	0	0	0	0	0	0	0	0	0	0	0	0	0	0	0	0	0	0	0	0	2	0	0	0	0	0	0	0
ASV380	known species	k_Bacteria;p_Firmicutes;c_Clostridia;o_Eubacteriales;f_na;g_Emergencia;s_Emergencia_timonensis	0	0	0	0	0	0	0	0	0	2	0	0	0	0	0	0	0	0	0	0	0	0	0	0	0	0	0	0	0	0	0	0	0	0	5	0	0	13	0	1	0	0	0	0	0	0	0
ASV381	known species	k_Bacteria;p_Firmicutes;c_Clostridia;o_Eubacteriales;f_Oscillospiraceae;g_Massiliimalia;s_Massiliimalia_massiliensis	1	0	0	0	0	0	0	0	0	0	0	0	0	0	0	0	0	0	0	0	4	0	4	0	0	0	0	0	0	0	0	0	0	0	0	0	0	0	0	0	0	0	0	0	0	0	0
ASV382	known species	k_Bacteria;p_Firmicutes;c_Clostridia;o_Eubacteriales;f_Clostridiaceae;g_Clostridium;s_Clostridium_tertium	1	0	0	20	0	0	0	0	0	0	0	0	0	0	0	0	0	0	0	0	0	0	2	0	0	0	0	0	0	0	1	0	0	1	1	3	0	0	0	0	1	2	0	3	1	0	0
ASV384	known species	k_Bacteria;p_Firmicutes;c_Clostridia;o_Eubacteriales;f_Lachnospiraceae;g_Lachnoanaerobaculum;s_Lachnoanaerobaculum_orale	0	0	0	0	0	0	0	0	0	0	0	0	0	0	1	0	0	0	0	0	0	0	0	0	0	0	0	0	0	0	0	0	0	0	1	0	0	1	2	0	0	0	0	0	1	0	0
ASV385	potentially higher taxa	k_Bacteria;p_Firmicutes;c_Clostridia;o_Eubacteriales;f_Christensenellaceae	1	0	2	0	0	5	54	3	8	84	2	2	0	0	10	0	15	10	0	0	1	0	3	2	2	0	1	18	0	6	0	0	0	0	0	3	10	8	0	0	0	12	0	8	0	0	3
ASV386	known species	k_Bacteria;p_Firmicutes;c_Clostridia;o_Eubacteriales;f_Lachnospiraceae;g_Eisenbergiella;s_Eisenbergiella_tayi	0	3	5	0	0	0	0	0	2	1	1	1	0	0	1	0	0	6	1	1	0	164	14	1	0	0	0	0	1	1	0	0	0	2	1	0	8	3	7	0	6	0	1	0	0	1	0
ASV387	known species	k_Bacteria;p_Bacteroidetes;c_Bacteroidia;o_Bacteroidales;f_Tannerellaceae;g_Parabacteroides;s_Parabacteroides_gordonii	0	0	0	0	0	0	0	0	0	0	2	2	0	2	1	0	1	2	0	0	0	0	1	0	0	0	0	0	0	0	0	0	0	0	0	0	0	0	0	0	0	25	0	0	0	0	0
ASV388	known species	k_Bacteria;p_Firmicutes;c_Clostridia;o_Thermoanaerobacterales;f_Thermoanaerobacteraceae;g_Gelria;s_Gelria_glutamica	0	0	1	0	92	1	2	0	1	9	1	0	0	0	0	0	3	4	0	0	0	0	0	0	0	1	0	0	0	0	0	0	0	0	0	0	3	0	0	0	0	3	0	0	0	1	0
ASV389	potentially higher taxa	k_Bacteria;p_Firmicutes;c_Clostridia;o_Eubacteriales;f_Christensenellaceae	0	0	0	1	5	0	0	0	0	1	0	0	0	2	0	0	0	8	0	0	0	0	1	0	0	0	0	0	0	0	0	0	0	0	0	0	0	0	0	0	0	0	0	0	0	0	0
ASV390	known species	k_Bacteria;p_Actinobacteria;c_Coriobacteriia;o_Coriobacteriales;f_Coriobacteriaceae;g_Senegalimassilia;s_Senegalimassilia_anaerobia	0	0	0	0	0	1	0	0	0	0	0	0	0	0	0	0	0	0	0	0	0	0	0	0	0	0	1	0	0	0	0	0	0	0	1	0	1	0	0	0	32	0	0	0	0	0	0
ASV391	potentially higher taxa	k_Bacteria;p_Firmicutes;c_Clostridia;o_Eubacteriales;f_Clostridiaceae	0	1	0	1	6	1	6	0	0	28	0	0	0	0	24	0	1	0	0	5	3	0	1	0	0	1	1	0	0	2	0	1	1	15	0	0	0	0	0	0	1	1	4	0	2	0	0
ASV392	known species	k_Bacteria;p_Firmicutes;c_Erysipelotrichia;o_Erysipelotrichales;f_Erysipelotrichaceae;g_Holdemania;s_Holdemania_massiliensis	0	0	0	0	0	0	1	31	1	1	0	0	0	0	0	0	1	0	0	0	0	0	0	0	0	0	1	0	0	0	0	0	0	10	8	0	16	5	0	0	13	0	0	0	0	0	0
ASV393	known species	k_Bacteria;p_Firmicutes;c_Clostridia;o_Eubacteriales;f_Lachnospiraceae;g_Frisingicoccus;s_Frisingicoccus_caecimuris	0	0	0	0	0	0	0	1	0	74	1	0	0	0	0	0	0	1	0	0	0	0	0	0	0	0	0	0	0	0	0	0	0	0	0	0	0	0	0	0	0	9	0	1	0	0	57
ASV394	potentially higher taxa	k_Bacteria;p_Firmicutes;c_Clostridia;o_Clostridiales;f_Peptococcaceae	0	0	0	0	3	0	0	0	0	0	0	0	0	0	0	0	0	0	0	0	0	0	0	0	0	0	0	0	0	0	0	0	0	0	0	1	0	0	0	0	0	0	1	0	0	0	0
ASV395	known species	k_Bacteria;p_Firmicutes;c_Clostridia;o_Eubacteriales;f_Oscillospiraceae;g_Anaerotruncus;s_Anaerotruncus_rubiinfantis	0	0	0	1	3	0	0	0	0	3	0	0	0	0	0	0	0	0	0	1	0	0	0	0	0	0	0	0	0	0	0	0	0	0	0	0	0	0	0	0	0	2	0	0	0	0	0
ASV396	known species	k_Bacteria;p_Firmicutes;c_Clostridia;o_Eubacteriales;f_Lachnospiraceae;g_Lachnoclostridium;s_Lachnoclostridium_pacaense	0	0	0	0	0	0	0	0	0	2	0	0	1	0	0	0	0	0	0	0	0	0	0	0	0	0	0	0	0	0	0	0	0	0	0	0	0	10	0	0	0	0	0	0	0	0	0
ASV397	known species	k_Bacteria;p_Actinobacteria;c_Coriobacteriia;o_Eggerthellales;f_Eggerthellaceae;g_Adlercreutzia;s_Adlercreutzia_equolifaciens	4	0	0	0	0	0	2	2	0	0	0	0	0	0	0	0	0	0	0	0	1	0	0	3	2	0	0	0	0	3	0	0	0	0	0	1	0	3	0	0	0	2	0	0	0	2	0
ASV398	known species	k_Bacteria;p_Actinobacteria;c_Actinobacteria;o_Bifidobacteriales;f_Bifidobacteriaceae;g_Bifidobacterium;s_Bifidobacterium_bifidum	4	6	0	0	1	0	11	0	0	0	0	1	1	4	0	0	0	0	0	0	0	0	0	0	3	0	0	0	0	0	0	0	0	0	0	0	0	0	0	0	1	0	0	2	2	0	0
ASV399	known species	k_Bacteria;p_Firmicutes;c_Clostridia;o_Eubacteriales;f_Clostridiaceae;g_Clostridium;s_Clostridium_paraputrificum	3	0	0	1	0	0	0	5	0	0	1	0	0	2	0	15	0	0	0	0	1	0	0	0	1	0	0	0	0	0	0	5	0	0	0	0	2	0	39	0	0	0	0	3	0	1	0
ASV400	potentially new species	k_Bacteria;p_Proteobacteria;c_Gammaproteobacteria;o_Enterobacterales;f_Enterobacteriaceae;g_Cronobacter	0	6	8	0	0	0	0	0	12	0	0	25	0	0	0	0	0	9	0	0	0	1	0	0	0	0	0	0	0	0	0	0	0	0	0	0	0	0	0	0	0	0	0	0	0	0	1
ASV401	known species	k_Bacteria;p_Firmicutes;c_Negativicutes;o_Veillonellales;f_Veillonellaceae;g_Dialister;s_Dialister_pneumosintes	0	0	0	0	0	4	0	0	0	0	0	0	0	0	0	0	0	0	2	0	0	2	0	0	0	0	0	0	0	1	1	3	4	0	3	0	1	0	148	0	0	0	0	1	0	0	0
ASV402	potentially higher taxa	k_Bacteria;p_Firmicutes;c_Clostridia;o_Eubacteriales;f_Clostridiaceae	17	4	21	13	2	11	4	28	88	1	8	3	2	3	3	38	4	3	8	2	939	4	58	13	2	1	0	1	4	15	6	0	8	7	34	36	9	12	6	326	29	23	28	9	16	1	9
ASV403	known species	k_Bacteria;p_Firmicutes;c_Negativicutes;o_Veillonellales;f_Veillonellaceae;g_Veillonella;s_Veillonella_magna	0	0	0	0	0	0	0	0	1	0	0	3	0	0	0	0	0	1	0	0	0	272	1	0	0	0	0	0	0	0	0	0	0	0	0	0	0	0	0	0	0	0	0	0	0	0	0
ASV404	potentially new species	k_Bacteria;p_Firmicutes;c_Clostridia;o_Eubacteriales;f_Clostridiaceae;g_Paraclostridium	0	0	0	0	0	0	0	0	0	0	7	0	0	0	0	0	0	0	0	0	1	0	0	0	0	0	0	0	0	0	0	0	1	0	0	0	0	0	0	0	0	0	0	0	0	0	0
ASV405	known species	k_Bacteria;p_Fusobacteria;c_Fusobacteriia;o_Fusobacteriales;f_Fusobacteriaceae;g_Fusobacterium;s_Fusobacterium_simiae	0	0	1	0	0	0	0	0	0	0	0	0	1	0	0	0	0	0	0	0	0	0	0	0	0	0	0	0	0	0	0	0	0	0	2	0	0	0	0	0	0	1	0	0	0	0	0
ASV406	potentially new species	k_Bacteria;p_Proteobacteria;c_Gammaproteobacteria;o_Pasteurellales;f_Pasteurellaceae;g_Haemophilus	0	0	2	0	0	0	0	0	0	0	1	0	0	0	0	13	0	0	0	0	0	0	0	0	0	0	1	0	0	0	0	0	0	0	0	1	0	0	0	0	0	0	0	0	0	0	0
ASV407	potentially higher taxa	k_Bacteria;p_Firmicutes;c_Clostridia;o_Eubacteriales;f_Lachnospiraceae	0	0	0	0	1	0	0	0	0	0	1	0	1	0	0	1	0	0	0	0	0	0	0	0	0	0	0	0	0	0	0	0	0	161	2	0	0	71	1	0	0	2	0	0	1	0	4
ASV408	known species	k_Bacteria;p_Firmicutes;c_Clostridia;o_Eubacteriales;f_Clostridiaceae;g_Paeniclostridium;s_Paeniclostridium_sordellii	0	0	1	0	1	0	0	1	68	0	61	0	0	2	0	0	0	1	0	0	0	0	2	1	1	0	0	0	1	0	0	4	0	0	1	2	0	1	1	0	0	1	0	0	0	0	0
ASV409	known species	k_Bacteria;p_Firmicutes;c_Negativicutes;o_Veillonellales;f_Veillonellaceae;g_Anaeroglobus;s_Anaeroglobus_geminatus	0	0	0	0	0	0	0	0	0	0	0	0	0	0	0	0	0	1	2	0	0	0	0	0	0	0	0	0	0	0	0	0	0	0	0	0	0	0	0	0	0	0	0	0	0	0	0
ASV410	potentially higher taxa	k_Bacteria;p_Firmicutes;c_Clostridia;o_Eubacteriales;f_Lachnospiraceae	37	9	2	50	0	0	0	1	3	3	1	3	5	2	1	5	0	0	0	0	0	1	1	3	0	9	3	0	23	3	10	6	0	77	17	187	2	0	0	17	3	4	1	1	10	166	0
ASV411	known species	k_Bacteria;p_Synergistetes;c_Synergistia;o_Synergistales;f_Synergistaceae;g_Fretibacterium;s_Fretibacterium_fastidiosum	0	0	0	0	0	0	0	0	3	0	0	0	0	0	0	0	0	0	0	0	0	0	0	0	0	0	0	0	0	0	0	0	0	0	0	0	0	0	0	0	0	0	0	0	0	0	0
ASV412	known species	k_Bacteria;p_Firmicutes;c_Clostridia;o_Eubacteriales;f_Clostridiaceae;g_Clostridium;s_Clostridium_saudiense	1	0	0	5	0	0	0	0	0	0	0	0	0	0	0	0	0	5	0	0	1	11	14	0	0	0	0	0	0	1	0	0	0	1	0	0	5	0	0	129	0	2	10	0	0	1	5
ASV413	known species	k_Bacteria;p_Firmicutes;c_Clostridia;o_Eubacteriales;f_Eubacteriaceae;g_Eubacterium;s_Eubacterium_tenue	0	0	0	0	0	0	0	0	0	0	22	0	0	0	0	0	1	0	0	0	1	0	0	0	0	0	0	0	0	0	0	0	0	0	0	0	0	0	0	0	0	0	0	0	0	0	0
ASV414	known species	k_Bacteria;p_Proteobacteria;c_Gammaproteobacteria;o_Pseudomonadales;f_Moraxellaceae;g_Acinetobacter;s_Acinetobacter_junii	0	0	0	0	0	0	0	0	0	2	0	0	0	0	0	0	0	0	0	0	0	0	0	0	0	0	0	0	0	0	0	0	0	0	0	0	0	0	0	14	0	0	0	0	0	0	0
ASV415	potentially new species	k_Bacteria;p_Proteobacteria;c_Gammaproteobacteria;o_Vibrionales;f_Vibrionaceae;g_Vibrio	0	0	0	0	0	0	0	0	0	0	0	0	0	0	0	0	0	0	0	0	0	0	0	0	0	0	0	0	0	0	0	5	0	0	0	0	0	0	0	0	0	0	0	0	0	0	0
ASV417	known species	k_Bacteria;p_Proteobacteria;c_Epsilonproteobacteria;o_Campylobacterales;f_Campylobacteraceae;g_Campylobacter;s_Campylobacter_curvus	0	0	0	0	0	0	0	0	0	0	0	0	0	0	0	0	0	0	0	0	0	0	0	0	0	0	0	0	0	0	0	0	0	0	0	0	0	0	1	0	0	0	0	0	0	0	0
ASV418	known species	k_Bacteria;p_Proteobacteria;c_Gammaproteobacteria;o_Pseudomonadales;f_Moraxellaceae;g_Acinetobacter;s_Acinetobacter_baumannii	0	0	0	0	0	2	0	0	0	0	0	0	0	0	0	0	0	0	0	0	0	0	0	0	0	0	0	0	0	0	0	0	0	0	0	0	0	1	0	0	0	0	0	0	0	0	0
ASV419	known species	k_Bacteria;p_Firmicutes;c_Clostridia;o_Eubacteriales;f_Lachnospiraceae;g_Coprococcus;s_Coprococcus_catus	10	44	9	23	71	41	50	3	5	14	155	222	6	20	13	17	31	14	10	36	83	1	3	70	16	9	21	54	27	32	32	159	11	391	394	34	150	9	5	34	13	105	45	74	179	25	2
ASV421	known species	k_Bacteria;p_Verrucomicrobia;c_Verrucomicrobiae;o_Verrucomicrobiales;f_Akkermansiaceae;g_Akkermansia;s_Akkermansia_muciniphila	0	199	5	0	389	164	3	11	1	13	1	3	0	0	1	0	0	135	81	0	0	0	0	969	8	2	0	4	0	2	0	0	0	0	3	0	35	0	0	1	0	3	0	0	0	0	1
ASV423	known species	k_Bacteria;p_Proteobacteria;c_Betaproteobacteria;o_Burkholderiales;f_Sutterellaceae;g_Parasutterella;s_Parasutterella_secunda	0	3	0	0	0	0	2	0	0	0	3	4	0	1	372	0	0	0	0	0	1	0	2	0	0	0	0	0	0	0	0	0	0	0	0	0	0	0	0	0	0	0	0	0	0	0	0
ASV425	potentially higher taxa	k_Bacteria;p_Proteobacteria;c_Deltaproteobacteria;o_Desulfovibrionales;f_Desulfovibrionaceae	3	3	3	0	6	3	2	2	3	467	4	3	0	4	0	0	0	2	2	0	0	0	0	1	1	1	155	0	5	6	2	2	17	7	6	3	1118	5	1	0	6	0	0	1	121	0	1
ASV427	potentially new species	k_Bacteria;p_Firmicutes;c_Bacilli;o_Lactobacillales;f_Leuconostocaceae;g_Leuconostoc	0	0	0	0	0	0	0	0	0	0	0	0	0	0	0	0	0	0	0	0	0	0	0	0	0	0	0	0	0	0	0	0	0	0	0	0	0	0	0	0	0	0	0	0	0	0	0
ASV428	known species	k_Bacteria;p_Actinobacteria;c_Actinobacteria;o_Bifidobacteriales;f_Bifidobacteriaceae;g_Bifidobacterium;s_Bifidobacterium_dentium	0	0	0	0	0	0	0	0	0	0	0	0	0	0	0	0	0	0	0	0	0	0	0	0	0	0	0	0	0	0	0	0	0	0	0	1	0	0	0	0	0	0	0	0	0	0	0
ASV429	known species	k_Bacteria;p_Firmicutes;c_Bacilli;o_Lactobacillales;f_Lactobacillaceae;g_Lactobacillus;s_Lactobacillus_mucosae	1	0	0	11	0	0	0	0	0	0	0	0	0	1	0	0	0	0	0	1	0	0	0	0	0	0	2	0	0	0	1	0	0	0	5	0	1	0	2	1	0	0	0	18	0	0	0
ASV430	known species	k_Bacteria;p_Fusobacteria;c_Fusobacteriia;o_Fusobacteriales;f_Fusobacteriaceae;g_Fusobacterium;s_Fusobacterium_varium	0	0	0	0	2	0	1	0	0	2	624	1	0	0	0	0	8	6	9	6	5	0	20	0	0	0	0	0	0	0	0	0	0	0	0	0	0	0	0	0	0	0	0	0	0	0	0
ASV431	known species	k_Bacteria;p_Bacteroidetes;c_Bacteroidia;o_Bacteroidales;f_Odoribacteraceae;g_Butyricimonas;s_Butyricimonas_paravirosa	0	40	0	0	0	0	0	0	0	18	0	2	0	1	2	1	0	0	0	1	1	0	0	0	0	0	0	0	0	0	0	0	0	0	0	0	0	0	0	0	0	0	0	0	0	0	0
ASV433	potentially higher taxa	k_Bacteria;p_Firmicutes;c_Clostridia;o_Eubacteriales;f_Lachnospiraceae	38	12	36	7	4	25	23	0	0	11	1	15	0	11	0	0	10	8	0	0	16	0	0	21	2	1	2	1	1	3	2	0	1	0	7	8	14	1	0	1	9	12	8	0	0	5	1
ASV435	known species	k_Bacteria;p_Firmicutes;c_Bacilli;o_Lactobacillales;f_Streptococcaceae;g_Streptococcus;s_Streptococcus_infantis	0	0	0	0	0	0	0	0	0	0	0	0	0	0	0	0	0	0	0	0	0	0	0	0	0	0	0	0	0	0	0	0	0	0	0	0	0	1	0	0	0	0	0	0	0	0	0
ASV437	potentially new species	k_Bacteria;p_Firmicutes;c_Clostridia;o_Eubacteriales;f_Lachnospiraceae;g_Coprococcus	0	2	0	14	6	2	14	0	1	12	0	34	0	2	18	1	12	0	0	0	6	0	0	12	0	1	12	2	0	3	0	0	0	0	6	8	13	0	1	0	16	23	2	0	3	3	0
ASV438	potentially higher taxa	k_Bacteria;p_Firmicutes;c_Clostridia;o_Eubacteriales;f_Lachnospiraceae	5	68	0	0	0	0	1	161	1	1	2	2	2	0	1	4	2	12	0	1	49	0	0	10	3	1	4	0	396	3	1	4	0	8	4	14	1	4	2	0	83	0	110	5	1	0	0
ASV439	known species	k_Bacteria;p_Firmicutes;c_Clostridia;o_Eubacteriales;f_Peptoniphilaceae;g_Parvimonas;s_Parvimonas_micra	0	0	1	0	0	0	2	0	0	1	0	0	0	0	0	0	0	0	0	0	1	0	0	0	0	0	0	1	0	0	0	0	1	0	0	1	0	0	0	0	0	0	0	0	0	1	0
ASV440	potentially new species	k_Bacteria;p_Proteobacteria;c_Gammaproteobacteria;o_Enterobacterales;f_Yersiniaceae;g_Serratia	0	0	0	0	0	0	0	0	0	0	0	0	0	0	7	12	0	0	1	0	6	2	0	0	1	0	0	0	0	0	1	0	0	0	0	0	0	0	0	0	0	0	0	0	0	0	0
ASV441	known species	k_Bacteria;p_Firmicutes;c_Bacilli;o_Lactobacillales;f_Streptococcaceae;g_Streptococcus;s_Streptococcus_mutans	0	0	0	3	0	1	0	0	0	0	0	0	0	0	0	0	1	0	0	0	0	0	0	0	0	0	0	0	0	0	0	0	0	0	0	0	0	0	0	0	0	0	0	0	0	0	0
ASV443	potentially new species	k_Bacteria;p_Proteobacteria;c_Betaproteobacteria;o_Burkholderiales;f_Burkholderiaceae;g_Ralstonia	0	0	0	0	0	0	0	0	0	0	0	0	0	0	0	0	0	0	0	0	0	0	1	0	0	0	0	0	0	0	141	0	2	0	0	0	0	0	0	0	0	0	0	0	0	0	0
ASV445	known species	k_Bacteria;p_Firmicutes;c_Erysipelotrichia;o_Erysipelotrichales;f_Erysipelotrichaceae;g_Faecalibaculum;s_Faecalibaculum_rodentium	0	0	0	0	0	0	0	0	0	0	0	0	0	0	0	1	0	0	0	0	7	0	0	0	0	0	0	0	0	0	0	0	0	0	0	0	0	0	0	2	0	0	0	0	0	0	0
ASV446	known species	k_Bacteria;p_Firmicutes;c_Clostridia;o_Eubacteriales;f_Clostridiaceae;g_Clostridium;s_Clostridium_neonatale	0	0	0	0	0	0	0	0	0	0	0	0	0	0	0	0	0	0	0	0	1	0	0	0	0	0	0	29	0	0	0	2	0	0	0	1	0	0	0	0	0	1	0	0	0	0	0
ASV448	known species	k_Bacteria;p_Firmicutes;c_Bacilli;o_Lactobacillales;f_Lactobacillaceae;g_Lactobacillus;s_Lactobacillus_vaginalis	0	0	0	0	0	1	0	0	0	0	0	0	0	0	0	0	0	0	0	0	0	0	0	0	0	0	0	0	0	0	0	0	0	0	0	0	0	0	0	0	0	0	0	0	0	0	0
ASV449	known species	k_Bacteria;p_Proteobacteria;c_Gammaproteobacteria;o_Pseudomonadales;f_Pseudomonadaceae;g_Pseudomonas;s_Pseudomonas_aeruginosa	0	0	0	0	0	0	0	0	0	0	0	0	0	0	0	0	0	0	0	0	0	0	0	6	0	0	0	0	0	0	0	0	0	0	0	0	0	0	0	0	0	0	0	0	0	0	0
ASV451	known species	k_Bacteria;p_Bacteroidetes;c_Bacteroidia;o_Bacteroidales;f_Bacteroidaceae;g_Bacteroides;s_Bacteroides_sartorii	0	0	0	0	0	0	0	1111	2	5	4	0	0	0	0	0	9	0	0	0	0	0	0	0	0	0	0	0	0	0	0	0	0	0	0	0	0	0	0	0	0	0	0	0	0	0	0
ASV457	potentially new species	k_Bacteria;p_Firmicutes;c_Bacilli;o_Caryophanales;f_Bacillaceae;g_Bacillus	0	0	0	0	0	1	0	0	0	0	3	0	0	0	0	0	0	0	3	0	0	0	0	0	0	0	0	0	0	0	0	0	0	0	0	0	2	9	0	0	0	10	0	0	0	0	0
ASV459	known species	k_Bacteria;p_Proteobacteria;c_Epsilonproteobacteria;o_Campylobacterales;f_Helicobacteraceae;g_Helicobacter;s_Helicobacter_ganmani	0	0	0	0	0	0	0	0	0	0	0	0	0	0	0	0	0	0	0	0	0	6	1	0	0	0	0	0	0	0	0	0	0	0	0	0	0	0	0	0	0	0	0	0	6	0	0
ASV461	known species	k_Bacteria;p_Firmicutes;c_Clostridia;o_Eubacteriales;f_Peptostreptococcaceae;g_Clostridioides;s_Clostridioides_difficile	0	0	0	0	0	0	0	0	0	0	0	0	0	0	1	0	0	0	0	0	0	0	0	0	19	0	1	1	0	1	0	0	0	0	0	0	0	0	0	0	0	0	0	0	0	0	0
ASV462	known species	k_Bacteria;p_Proteobacteria;c_Betaproteobacteria;o_Neisseriales;f_Neisseriaceae;g_Neisseria;s_Neisseria_subflava	0	0	0	0	0	0	0	0	0	0	0	0	0	0	0	0	0	0	0	0	0	0	0	0	0	0	1	0	0	0	0	1	0	1	1	0	0	0	0	2	0	0	0	0	0	0	0
ASV463	known species	k_Bacteria;p_Firmicutes;c_Clostridia;o_Eubacteriales;f_Oscillospiraceae;g_Harryflintia;s_Harryflintia_acetispora	1	1	0	0	0	0	0	0	0	2	0	0	0	0	0	0	0	2	0	0	2	0	0	0	0	0	0	0	0	0	0	0	0	0	0	0	0	0	0	0	0	0	0	0	0	0	0
ASV464	known species	k_Bacteria;p_Proteobacteria;c_Betaproteobacteria;o_Burkholderiales;f_Sutterellaceae;g_Duodenibacillus;s_Duodenibacillus_massiliensis	42	0	0	4206	0	0	0	0	0	0	0	0	29	0	0	264	0	0	0	0	0	0	0	0	2	30	0	0	18	0	28	9	1	2	25	4324	0	0	0	11	11	0	0	11	30	0	0
ASV465	known species	k_Bacteria;p_Synergistetes;c_Synergistia;o_Synergistales;f_Synergistaceae;g_Cloacibacillus;s_Cloacibacillus_evryensis	0	0	0	0	0	0	0	0	0	0	0	0	0	0	0	0	0	0	0	0	0	0	1	0	0	0	0	0	0	0	0	0	0	0	0	0	0	10	0	0	0	0	0	0	0	0	0
ASV466	known species	k_Bacteria;p_Firmicutes;c_Clostridia;o_Eubacteriales;f_Clostridiaceae;g_Clostridium;s_Clostridium_bolteae	0	0	0	0	0	0	0	0	0	0	0	0	0	0	0	0	0	0	0	0	0	0	54	0	0	0	0	0	0	0	0	0	0	1	1	0	1	0	21	0	0	0	0	0	0	0	0
ASV468	known species	k_Bacteria;p_Firmicutes;c_Clostridia;o_Eubacteriales;f_Lachnospiraceae;g_Howardella;s_Howardella_ureilytica	0	0	0	0	0	0	0	0	1	0	6	17	0	1	7	1	0	0	0	0	0	0	0	0	0	0	0	2	0	0	1	0	1	1	0	1	0	0	0	0	0	3	0	0	5	0	0
ASV469	known species	k_Bacteria;p_Firmicutes;c_Clostridia;o_Eubacteriales;f_na;g_Neglecta;s_Neglecta_timonensis	0	0	0	0	0	0	0	0	0	0	0	0	0	0	0	0	0	1	0	0	0	0	0	0	0	0	0	0	0	0	0	0	0	0	0	0	0	0	0	0	0	0	0	0	0	0	0
ASV470	potentially new species	k_Bacteria;p_Firmicutes;c_Bacilli;o_Caryophanales;f_na;g_Exiguobacterium	0	0	0	0	0	0	0	0	0	0	0	0	0	0	0	0	0	0	0	0	0	0	0	0	0	0	0	0	0	0	0	0	0	0	0	0	0	0	0	0	0	0	0	0	0	0	0
ASV471	known species	k_Bacteria;p_Bacteroidetes;c_Bacteroidia;o_Bacteroidales;f_Prevotellaceae;g_Prevotella;s_Prevotella_melaninogenica	0	0	0	0	0	0	0	0	0	0	0	0	0	0	0	2	0	0	0	0	0	0	0	1	0	0	0	0	0	0	0	0	0	2	0	0	0	0	1	0	0	0	1	0	0	0	0
ASV472	known species	k_Bacteria;p_Firmicutes;c_Clostridia;o_Eubacteriales;f_Peptoniphilaceae;g_Finegoldia;s_Finegoldia_magna	0	0	0	0	0	0	0	0	0	0	0	0	0	0	0	0	0	0	0	4	0	3	0	0	0	0	0	0	0	0	0	0	0	0	0	0	0	0	0	0	0	0	0	0	0	0	0
ASV473	known species	k_Bacteria;p_Bacteroidetes;c_Bacteroidia;o_Bacteroidales;f_Bacteroidaceae;g_Bacteroides;s_Bacteroides_galacturonicus	0	2	0	9	1	37	0	0	0	1	148	0	1	1	1	201	12	0	0	0	1	0	0	0	1	6	2	38	0	1	12	3	4	2	3	0	6	40	0	0	2	84	1	24	182	14	3263
ASV476	known species	k_Bacteria;p_Actinobacteria;c_Coriobacteriia;o_Eggerthellales;f_Eggerthellaceae;g_Eggerthella;s_Eggerthella_sinensis	0	0	0	0	0	0	0	0	0	0	0	0	0	0	0	0	0	1	2	0	0	45	0	0	0	0	0	0	0	0	1	0	0	0	0	0	0	0	0	0	0	0	0	0	0	0	0
ASV478	known species	k_Bacteria;p_Firmicutes;c_Clostridia;o_Eubacteriales;f_Lachnospiraceae;g_Anaerostipes;s_Anaerostipes_caccae	0	0	1	0	0	0	0	0	0	0	0	1	0	0	0	0	0	1	0	0	0	106	0	0	0	1	0	0	0	0	0	0	0	1	1	1	1	1	13	0	0	0	0	0	0	0	0
ASV480	known species	k_Bacteria;p_Firmicutes;c_Negativicutes;o_Veillonellales;f_Veillonellaceae;g_Dialister;s_Dialister_hominis	19	0	6	38	5	2	2	139	8	0	75	3	1592	1	0	14	40	147	6	0	1	1	3	1645	7	16	135	16	22	505	5	26	2	11	1	15	4	1	1	0	10	10	2	522	5	151	5
ASV481	potentially new species	k_Bacteria;p_Firmicutes;c_Clostridia;o_Eubacteriales;f_Clostridiaceae;g_Terrisporobacter	0	0	0	0	0	0	0	0	0	0	0	0	0	0	0	0	0	0	0	0	0	0	0	0	1	0	0	0	0	0	1	1	0	0	1	4	0	0	0	0	0	0	0	0	0	0	0
ASV482	known species	k_Bacteria;p_Proteobacteria;c_Betaproteobacteria;o_Burkholderiales;f_Oxalobacteraceae;g_Oxalobacter;s_Oxalobacter_formigenes	0	0	1	0	0	0	0	1	4	21	4	0	0	0	0	0	1	6	0	1	1	1	1	0	0	2	0	1	0	1	0	0	1	0	0	0	1	0	1	3	38	2	0	0	0	0	0
ASV483	potentially new species	k_Bacteria;p_Proteobacteria;c_Gammaproteobacteria;o_Pseudomonadales;f_Moraxellaceae;g_Acinetobacter	0	0	0	0	0	1	0	0	0	0	1	0	0	0	0	0	0	0	7	0	0	0	0	0	0	0	0	0	0	0	0	0	0	0	0	0	0	0	0	0	0	0	0	0	0	0	0
ASV486	known species	k_Bacteria;p_Bacteroidetes;c_Bacteroidia;o_Bacteroidales;f_Porphyromonadaceae;g_Porphyromonas;s_Porphyromonas_pasteri	0	0	0	0	0	0	0	0	0	0	0	0	0	0	0	0	0	0	0	0	0	0	0	0	0	0	0	1	0	0	0	0	0	0	0	0	0	0	0	0	0	0	0	0	0	0	0
ASV488	potentially higher taxa	k_Bacteria;p_Tenericutes;c_Mollicutes	0	0	0	0	0	0	0	0	0	0	0	0	0	0	0	0	0	0	0	0	0	0	0	0	0	0	0	0	0	0	0	0	0	0	0	0	0	0	0	0	0	0	0	0	0	0	0
ASV489	known species	k_Bacteria;p_Firmicutes;c_Clostridia;o_Eubacteriales;f_Lachnospiraceae;g_Lachnoanaerobaculum;s_Lachnoanaerobaculum_gingivalis	0	0	0	0	0	0	0	0	0	0	0	0	0	0	0	0	1	1	0	0	0	0	2	0	0	2	0	1	0	0	2	0	1	0	0	0	0	0	0	0	0	0	0	0	1	0	0
ASV492	known species	k_Bacteria;p_Bacteroidetes;c_Bacteroidia;o_Bacteroidales;f_Bacteroidaceae;g_Phocaeicola;s_Phocaeicola_abscessus	0	0	0	0	0	0	0	0	1	0	0	0	0	0	0	0	0	0	0	0	0	0	0	0	0	0	0	0	0	0	0	0	0	0	0	0	0	0	0	0	0	0	0	0	0	0	0
ASV493	known species	k_Bacteria;p_Bacteroidetes;c_Bacteroidia;o_Bacteroidales;f_Bacteroidaceae;g_Bacteroides;s_Bacteroides_coprophilus	78	0	33	0	1895	17	25	50	0	0	0	0	38	0	1	99	2027	24	43	14	14	12	12	55	94	6	107	14	103	77	36	149	36	104	13	67	138	9	17	0	2075	0	0	47	70	2767	37
ASV494	known species	k_Bacteria;p_Actinobacteria;c_Actinobacteria;o_Bifidobacteriales;f_Bifidobacteriaceae;g_Bifidobacterium;s_Bifidobacterium_animalis	0	0	0	0	0	0	0	0	0	0	0	0	0	0	0	0	0	0	0	0	0	0	0	0	0	0	0	0	0	0	0	0	0	0	0	0	0	0	0	0	0	0	0	0	0	0	1
ASV495	known species	k_Bacteria;p_Proteobacteria;c_Betaproteobacteria;o_Burkholderiales;f_Sutterellaceae;g_Sutterella;s_Sutterella_megalosphaeroides	0	0	0	0	0	0	0	0	0	0	0	0	1	0	0	0	0	0	0	0	0	0	0	6	0	0	27	7	0	0	32	0	17	2	4	0	20	11	1	79	39	2274	1	2	0	16	3
ASV496	known species	k_Bacteria;p_Firmicutes;c_Clostridia;o_Eubacteriales;f_Lachnospiraceae;g_Shuttleworthia;s_Shuttleworthia_satelles	0	0	0	0	0	0	0	0	0	0	0	0	0	0	1	0	0	0	0	0	0	0	0	0	0	0	0	0	0	13	0	0	0	0	0	0	0	0	0	0	0	0	0	0	5	1	1
ASV497	potentially higher taxa	k_Bacteria;p_Bacteroidetes;c_Bacteroidia;o_Bacteroidales;f_Rikenellaceae	0	3	3	0	3	3	135	0	0	0	10	0	0	34	2	1	0	0	0	0	0	0	0	0	2	0	0	0	0	0	0	0	0	2	0	0	0	0	0	0	0	9	0	0	1	1	0
ASV498	potentially higher taxa	k_Bacteria;p_Firmicutes;c_Clostridia;o_Eubacteriales;f_Lachnospiraceae	0	0	1	2	0	0	0	1	39	0	0	1	0	0	0	0	0	1	19	0	0	0	0	0	0	0	0	62	0	0	0	0	0	0	0	0	0	0	0	127	0	1	0	0	0	0	0
ASV500	known species	k_Bacteria;p_Firmicutes;c_na;o_na;f_na;g_Colidextribacter;s_Colidextribacter_massiliensis	0	0	0	0	0	4	0	0	0	0	0	0	0	0	0	0	0	0	0	0	1	0	0	1	0	0	0	0	0	9	0	1	0	0	0	0	0	0	0	0	0	0	0	0	1	5	0
ASV501	potentially new species	k_Bacteria;p_Firmicutes;c_Clostridia;o_Eubacteriales;f_Eubacteriaceae;g_Eubacterium	0	0	0	0	0	0	0	0	0	0	0	0	0	0	0	0	0	2	0	0	0	0	0	0	0	0	0	0	0	0	0	0	0	0	0	0	0	0	0	0	0	0	0	0	0	0	0
ASV502	potentially higher taxa	k_Bacteria;p_Proteobacteria	0	0	0	0	0	0	0	0	0	0	0	0	0	0	0	0	0	0	0	0	0	0	0	0	0	0	0	0	0	0	0	0	0	0	0	0	0	9	0	0	0	1	0	0	0	0	0
ASV503	known species	k_Bacteria;p_Bacteroidetes;c_Sphingobacteriia;o_Sphingobacteriales;f_Sphingobacteriaceae;g_Sphingobacterium;s_Sphingobacterium_mizutaii	0	0	0	0	0	0	0	0	0	0	0	0	0	0	0	0	0	0	0	0	0	0	0	0	1	0	0	0	0	0	0	0	0	0	0	0	0	0	0	0	0	0	0	0	0	0	0
ASV506	potentially higher taxa	k_Bacteria;p_Firmicutes;c_Clostridia;o_Eubacteriales;f_Lachnospiraceae	0	0	1	2	0	0	5	0	0	6	0	3	0	0	0	0	0	4	0	2	1	0	0	10	1	1	0	1	0	0	1	0	0	0	2	0	0	1	0	0	15	0	2	0	0	3	0
ASV510	potentially new species	k_Bacteria;p_Proteobacteria;c_Gammaproteobacteria;o_Enterobacterales;f_Enterobacteriaceae;g_Raoultella	1	0	0	2	0	0	21	0	1	0	1	0	0	0	2	0	0	0	0	0	0	0	0	0	57	0	0	0	0	0	0	0	0	0	0	0	1	0	0	0	0	0	0	0	0	4	0
ASV520	potentially new species	k_Bacteria;p_Proteobacteria;c_Gammaproteobacteria;o_Lysobacterales;f_Lysobacteraceae;g_Stenotrophomonas	0	0	0	0	0	0	0	0	0	0	1	0	0	1	4	0	0	0	0	0	0	1	0	0	0	0	0	0	0	0	0	0	0	0	0	0	0	0	0	2	0	1	0	0	0	0	0
ASV522	potentially new species	k_Bacteria;p_Proteobacteria;c_Alphaproteobacteria;o_Caulobacterales;f_Caulobacteraceae;g_Brevundimonas	0	0	0	0	0	0	0	0	0	0	0	0	0	0	4	0	0	0	0	0	0	0	0	0	0	0	0	0	1	0	0	0	0	0	0	0	0	0	0	0	0	0	0	0	0	0	0
ASV528	known species	k_Bacteria;p_Proteobacteria;c_Gammaproteobacteria;o_Enterobacterales;f_Enterobacteriaceae;g_Raoultella;s_Raoultella_ornithinolytica	0	0	0	1	0	0	5	0	0	0	0	1	0	0	0	0	0	0	0	0	1	0	0	0	9	1	0	0	0	0	0	0	0	0	0	0	1	3	0	0	0	0	0	0	0	1	0
ASV531	known species	k_Bacteria;p_Proteobacteria;c_Alphaproteobacteria;o_Rhodospirillales;f_Acetobacteraceae;g_Acetobacter;s_Acetobacter_indonesiensis	0	0	0	0	0	0	0	0	0	0	0	0	0	0	0	0	0	0	0	0	1	0	0	0	0	0	0	0	0	0	0	0	0	0	0	0	0	0	0	0	0	0	0	0	0	0	0
ASV533	potentially new species	k_Bacteria;p_Proteobacteria;c_Alphaproteobacteria;o_Hyphomicrobiales;f_Rhizobiaceae;g_Ensifer	0	0	0	0	0	0	0	0	0	0	0	0	0	0	0	0	0	0	0	0	0	0	0	0	0	0	0	0	0	0	0	0	0	0	0	0	0	0	0	0	0	1	0	0	0	0	0
ASV534	known species	k_Bacteria;p_Firmicutes;c_Clostridia;o_Eubacteriales;f_Christensenellaceae;g_Catabacter;s_Catabacter_hongkongensis	0	0	0	0	0	0	0	0	0	0	0	0	0	0	0	0	0	0	0	2	0	0	2	0	0	0	0	0	0	0	0	0	0	0	0	0	0	0	0	0	0	0	0	0	0	0	0
ASV536	known species	k_Bacteria;p_Bacteroidetes;c_Bacteroidia;o_Bacteroidales;f_Porphyromonadaceae;g_Porphyromonas;s_Porphyromonas_asaccharolytica	0	0	0	0	0	0	0	0	0	0	0	0	0	0	0	0	0	0	0	0	0	0	0	0	0	0	0	0	0	0	0	0	0	0	1	0	0	0	0	0	0	0	0	0	0	0	0
ASV537	potentially higher taxa	k_Bacteria;p_Firmicutes;c_Clostridia;o_Eubacteriales;f_Christensenellaceae	15	5	8	18	1142	36	271	11	13	2202	31	5	3	79	31	0	22	29	17	22	85	3	5	361	5	11	34	21	2	95	3	1	4	184	53	9	817	44	23	23	1	27	9	5	14	4	38
ASV538	known species	k_Bacteria;p_Firmicutes;c_Clostridia;o_Eubacteriales;f_Oscillospiraceae;g_Butyricicoccus;s_Butyricicoccus_desmolans	0	0	0	0	4	0	0	0	0	0	0	1	0	0	2	0	1	0	0	0	0	0	0	0	0	0	0	0	0	0	0	0	1	0	0	0	0	0	0	0	0	0	0	0	0	0	0
ASV543	known species	k_Bacteria;p_Firmicutes;c_Clostridia;o_Eubacteriales;f_Peptoniphilaceae;g_Anaerococcus;s_Anaerococcus_murdochii	0	0	0	0	0	0	0	0	0	0	0	0	0	0	0	0	0	0	0	0	0	0	0	0	0	0	0	0	0	0	0	0	0	0	0	0	0	0	1	0	0	0	0	0	0	0	0
ASV544	potentially new species	k_Bacteria;p_Firmicutes;c_Negativicutes;o_Selenomonadales;f_Selenomonadaceae;g_Mitsuokella	2	0	0	0	0	0	0	1	0	0	0	0	0	0	9	0	0	0	0	0	0	0	0	0	0	0	2	0	1	0	0	0	1	0	0	2	2	0	1	0	478	0	0	0	1	11	0
ASV545	known species	k_Bacteria;p_Firmicutes;c_Clostridia;o_Eubacteriales;f_Lachnospiraceae;g_Pseudobutyrivibrio;s_Pseudobutyrivibrio_ruminis	1	1	0	3	15	0	9	0	1	0	3	1	1	2	4	2	4	0	69	0	43	2	54	1	1	1	0	1	0	12	4	77	2	90	7	5	2	259	2	2	0	39	82	3	0	31	1
ASV546	potentially higher taxa	k_Bacteria;p_Firmicutes;c_Clostridia;o_Eubacteriales;f_Lachnospiraceae	91	7	93	1	17	3	2	206	19	70	14	8	1	2	244	1	9	60	19	10	9	0	9	131	2	18	3	3	1	34	61	1	22	6	94	15	20	6	8	34	0	443	23	2	13	1	1
ASV548	known species	k_Bacteria;p_Fusobacteria;c_Fusobacteriia;o_Fusobacteriales;f_Leptotrichiaceae;g_Sneathia;s_Sneathia_sanguinegens	0	0	0	0	0	1	0	0	0	3	0	0	0	0	0	0	0	0	0	0	0	0	0	0	0	0	0	0	0	0	0	0	0	0	0	0	0	0	0	0	0	0	0	0	0	0	0
ASV549	potentially higher taxa	k_Bacteria;p_Proteobacteria;c_Gammaproteobacteria;o_Pseudomonadales;f_Moraxellaceae	0	0	0	0	0	4	0	0	0	0	0	0	0	0	2	0	0	0	0	0	0	2	0	0	0	0	0	0	0	0	0	0	0	0	0	0	0	0	0	0	0	0	0	0	0	0	0
ASV550	known species	k_Bacteria;p_Firmicutes;c_Bacilli;o_Lactobacillales;f_Lactobacillaceae;g_Lactobacillus;s_Lactobacillus_brevis	0	0	0	0	0	12	0	0	0	0	0	0	0	0	0	0	0	0	0	0	0	0	0	0	0	0	0	0	0	0	0	0	0	0	0	0	0	0	0	0	0	0	0	0	0	0	0
ASV552	potentially higher taxa	k_Bacteria;p_Firmicutes;c_Clostridia;o_Eubacteriales;f_Lachnospiraceae	916	19	2	63	2	16	37	2	4	4	6	0	14	23	20	2	249	18	27	7	10	0	4	119	3	29	323	1	17	44	65	6	24	211	30	53	337	5	0	15	82	279	10	23	144	25	5
ASV554	potentially new species	k_Bacteria;p_Firmicutes;c_Clostridia;o_Eubacteriales;f_Lachnospiraceae;g_Pseudobutyrivibrio	1	0	0	0	0	0	0	0	2	1	0	0	0	0	0	1	0	0	0	0	0	0	0	1	0	0	0	0	3	0	0	0	1	169	0	22	0	0	0	0	1	25	0	1	0	0	0
ASV555	known species	k_Bacteria;p_Firmicutes;c_Bacilli;o_Lactobacillales;f_Lactobacillaceae;g_Pediococcus;s_Pediococcus_pentosaceus	1	0	0	0	0	0	0	0	0	0	0	0	0	0	0	0	0	0	0	0	0	0	0	0	0	0	0	0	0	0	0	0	0	0	0	0	0	0	0	0	0	0	0	0	0	0	0
ASV556	known species	k_Bacteria;p_Firmicutes;c_Clostridia;o_Eubacteriales;f_Lachnospiraceae;g_Blautia;s_Blautia_stercoris	5	33	15	0	27	2	13	13	1	0	1	6	1	1	3	14	9	62	0	2	6	1	0	0	1	61	1	2	2	6	7	10	5	69	39	2	11	2	1	1	2	74	57	1	3	1	18
ASV558	known species	k_Bacteria;p_Firmicutes;c_Bacilli;o_Lactobacillales;f_Streptococcaceae;g_Streptococcus;s_Streptococcus_oralis	0	0	0	0	0	0	0	0	0	0	0	0	0	0	0	0	0	0	0	0	0	0	0	0	0	0	0	0	0	0	0	0	0	0	0	0	0	0	0	0	0	0	0	0	0	0	0
ASV561	known species	k_Bacteria;p_Bacteroidetes;c_Flavobacteriia;o_Flavobacteriales;f_Flavobacteriaceae;g_Capnocytophaga;s_Capnocytophaga_leadbetteri	0	0	0	0	0	0	0	0	0	0	0	0	0	0	0	0	0	0	0	0	0	0	0	0	0	0	0	0	0	0	0	0	0	0	0	0	0	0	0	0	0	0	0	0	0	0	0
ASV562	known species	k_Bacteria;p_Actinobacteria;c_Actinobacteria;o_Micrococcales;f_Micrococcaceae;g_Rothia;s_Rothia_aeria	0	0	0	0	0	0	0	0	0	0	0	0	0	0	0	0	0	0	0	0	0	0	0	1	0	0	0	0	0	0	0	0	1	0	1	0	1	0	0	0	0	1	0	0	0	0	0
ASV563	known species	k_Bacteria;p_Firmicutes;c_Clostridia;o_Eubacteriales;f_Eubacteriaceae;g_Eubacterium;s_Eubacterium_sulci	0	1	0	0	0	0	0	0	0	2	0	0	1	0	0	0	0	0	0	0	0	1	1	0	0	2	0	0	0	0	0	0	1	0	0	1	1	2	4	0	0	0	0	3	2	7	0
ASV565	potentially higher taxa	k_Bacteria;p_Firmicutes	0	0	0	0	0	0	0	0	2	0	0	0	0	0	0	0	0	0	0	0	0	0	0	0	0	0	0	2	0	0	5	0	0	0	0	0	0	6	0	3	0	0	0	0	0	0	0
ASV566	known species	k_Bacteria;p_Firmicutes;c_Bacilli;o_Lactobacillales;f_Enterococcaceae;g_Enterococcus;s_Enterococcus_avium	0	0	0	0	0	0	0	0	0	0	0	0	0	0	0	0	0	0	0	0	0	2	0	0	0	0	0	0	0	0	0	0	0	0	0	0	0	0	0	0	0	0	0	0	0	0	0
ASV567	potentially new species	k_Bacteria;p_Bacteroidetes;c_Bacteroidia;o_Bacteroidales;f_Prevotellaceae;g_Prevotella	43	0	1	0	0	0	0	0	1	0	0	878	0	0	1	6	0	2	0	0	0	0	6	0	2	0	30	0	22	0	3	22	0	1	0	24	54	1	0	1	5095	5	2	16	0	34	0
ASV568	potentially higher taxa	k_Bacteria;p_Bacteroidetes;c_Flavobacteriia;o_Flavobacteriales;f_Flavobacteriaceae	0	0	0	0	0	0	11	1	1	42	3	0	0	0	0	0	2	6	0	5	10	0	0	1	0	0	0	0	0	22	0	0	0	0	0	0	0	5	0	0	0	5	0	0	0	0	0
ASV569	known species	k_Bacteria;p_Proteobacteria;c_Gammaproteobacteria;o_Cardiobacteriales;f_Cardiobacteriaceae;g_Cardiobacterium;s_Cardiobacterium_hominis	0	0	0	0	0	0	0	0	0	0	0	0	0	0	0	0	0	0	0	0	0	0	10	0	0	1	0	0	0	0	0	0	0	0	0	0	0	2	0	0	0	0	0	0	0	0	0
ASV570	known species	k_Bacteria;p_Proteobacteria;c_Gammaproteobacteria;o_Enterobacterales;f_Enterobacteriaceae;g_Citrobacter;s_Citrobacter_koseri	0	0	0	0	0	0	0	0	0	0	0	0	0	0	0	0	0	1	0	0	0	0	0	0	0	0	0	0	0	0	0	0	0	0	0	0	0	0	0	0	0	0	0	0	0	0	0
ASV571	known species	k_Bacteria;p_Firmicutes;c_Clostridia;o_Eubacteriales;f_Lachnospiraceae;g_Stomatobaculum;s_Stomatobaculum_longum	1	0	0	0	0	0	0	0	0	0	0	0	0	0	0	0	0	0	0	0	0	0	0	0	0	0	0	0	0	0	0	0	0	0	0	0	0	0	0	0	0	0	0	0	0	0	0
ASV572	known species	k_Bacteria;p_Proteobacteria;c_Gammaproteobacteria;o_Pasteurellales;f_Pasteurellaceae;g_Haemophilus;s_Haemophilus_influenzae	0	0	0	0	0	0	0	0	0	0	0	0	0	0	0	0	0	0	0	0	0	0	0	0	0	0	0	0	0	0	0	0	0	0	3	0	0	0	0	0	0	0	0	0	0	0	0
ASV573	known species	k_Bacteria;p_Proteobacteria;c_Gammaproteobacteria;o_Pasteurellales;f_Pasteurellaceae;g_Haemophilus;s_Haemophilus_haemolyticus	0	0	0	0	0	0	0	0	0	0	0	1	0	0	0	7	0	0	0	0	0	0	0	0	0	0	0	0	0	0	0	0	0	0	1	0	0	0	0	0	2	0	0	0	0	0	0
ASV574	potentially higher taxa	k_Bacteria;p_Firmicutes;c_Clostridia;o_Eubacteriales;f_Lachnospiraceae	1	0	1	1	1	0	62	0	0	0	2	23	5	0	2	0	0	0	0	0	0	0	0	2	0	0	0	0	5	0	15	1	9	1	0	30	0	3	0	0	0	2	0	1	0	0	0
ASV575	known species	k_Bacteria;p_Firmicutes;c_Clostridia;o_Eubacteriales;f_Peptoniphilaceae;g_Anaerococcus;s_Anaerococcus_octavius	0	0	0	0	0	0	0	0	0	0	0	0	0	0	0	0	0	0	0	0	0	0	0	0	0	0	0	0	0	0	0	0	0	0	0	0	0	0	10	0	0	0	0	0	0	0	0
ASV576	known species	k_Bacteria;p_Firmicutes;c_Clostridia;o_Eubacteriales;f_Lachnospiraceae;g_Lachnoclostridium;s_Lachnoclostridium_phytofermentans	0	0	0	0	0	0	0	0	0	0	0	0	0	0	0	0	0	0	0	0	0	0	0	0	0	0	0	0	0	0	0	0	0	0	0	0	0	0	0	0	0	0	0	0	0	0	0
ASV577	known species	k_Bacteria;p_Firmicutes;c_Clostridia;o_Eubacteriales;f_Oscillospiraceae;g_Butyricicoccus;s_Butyricicoccus_faecihominis	0	0	1	0	0	0	0	0	151	1	0	4	0	0	0	0	0	2	0	0	0	0	0	0	0	0	0	0	0	0	0	0	0	0	0	0	0	0	0	0	0	0	0	0	0	0	0
ASV578	known species	k_Bacteria;p_Proteobacteria;c_Epsilonproteobacteria;o_Campylobacterales;f_Campylobacteraceae;g_Campylobacter;s_Campylobacter_ureolyticus	0	0	0	0	0	0	0	0	0	0	0	0	0	0	0	0	0	0	0	0	0	7	0	0	0	0	0	0	0	0	0	0	0	0	0	0	0	0	0	0	0	0	0	0	0	0	0
ASV579	known species	k_Bacteria;p_Proteobacteria;c_Gammaproteobacteria;o_Pasteurellales;f_Pasteurellaceae;g_Haemophilus;s_Haemophilus_pittmaniae	0	0	0	4	0	1	0	0	0	0	0	0	0	2	0	2	0	0	0	0	0	0	0	0	0	2	3	1	0	1	2	1	0	0	1	0	0	0	0	0	0	0	0	0	2	0	0
ASV580	known species	k_Bacteria;p_Firmicutes;c_Clostridia;o_Eubacteriales;f_Lachnospiraceae;g_Coprococcus;s_Coprococcus_eutactus	19	11	2	112	5	13	298	4	4	425	19	159	5	1330	420	10	150	4	1	3	145	0	0	174	12	40	166	16	13	90	102	4	60	2	11	281	5	2	15	4	10	3	0	10	14	132	2
ASV581	potentially higher taxa	k_Bacteria;p_Firmicutes;c_Bacilli;o_Bacillales;f_Bacillaceae	0	0	3	0	90	1	13	0	0	21	0	1	0	1	1	1	0	0	0	0	0	0	1	0	1	0	0	1	0	4	0	0	1	4	0	6	0	0	3	1	0	0	0	0	4	2	4
ASV584	known species	k_Bacteria;p_Proteobacteria;c_Gammaproteobacteria;o_Aeromonadales;f_Succinivibrionaceae;g_Succinatimonas;s_Succinatimonas_hippei	2	0	0	3	0	1	0	0	0	0	1	0	0	0	4	0	0	3	4	9	2	0	0	1	1	3	1	0	1	1	0	1	0	2	2	1	0	1	0	0	1	1	0	217	0	0	1
ASV585	known species	k_Bacteria;p_Proteobacteria;c_Betaproteobacteria;o_Burkholderiales;f_Comamonadaceae;g_Comamonas;s_Comamonas_denitrificans	0	0	0	0	0	0	0	0	0	0	0	0	0	0	0	0	0	0	0	0	0	0	0	0	1	0	0	0	0	0	0	0	0	0	0	0	0	0	0	0	0	0	0	0	0	0	0
ASV587	known species	k_Bacteria;p_Firmicutes;c_Bacilli;o_Lactobacillales;f_Streptococcaceae;g_Streptococcus;s_Streptococcus_sobrinus	0	0	0	0	0	0	0	0	0	0	0	0	0	1	0	0	0	0	1	0	0	0	0	0	0	0	0	0	0	0	0	0	0	0	0	0	0	0	0	0	0	0	0	0	0	0	0
ASV588	potentially new species	k_Bacteria;p_Proteobacteria;c_Gammaproteobacteria;o_Alteromonadales;f_Shewanellaceae;g_Shewanella	0	0	0	0	0	0	0	0	0	0	0	0	0	0	0	0	0	0	0	0	0	0	0	0	0	0	0	0	0	0	0	0	0	0	0	0	0	0	0	0	0	0	0	0	0	0	0
ASV589	known species	k_Bacteria;p_Firmicutes;c_Erysipelotrichia;o_Erysipelotrichales;f_Erysipelotrichaceae;g_Faecalicoccus;s_Faecalicoccus_pleomorphus	0	0	0	0	0	0	0	0	0	0	0	0	0	0	0	0	0	0	0	0	0	0	0	0	0	0	0	0	0	0	0	0	0	0	0	0	0	0	0	0	0	0	0	0	0	0	0
ASV590	known species	k_Bacteria;p_Proteobacteria;c_Gammaproteobacteria;o_Chromatiales;f_Chromatiaceae;g_Pararheinheimera;s_Pararheinheimera_tangshanensis	0	0	0	0	0	0	0	0	0	0	0	0	0	0	0	0	0	0	0	0	0	1	0	0	0	0	0	0	0	1	0	0	0	0	0	0	0	0	0	2	0	0	0	0	0	0	0
ASV591	known species	k_Bacteria;p_Firmicutes;c_Bacilli;o_Lactobacillales;f_Leuconostocaceae;g_Weissella;s_Weissella_paramesenteroides	0	0	0	0	0	0	0	0	0	0	0	0	0	0	0	0	0	0	0	0	0	0	0	0	0	0	0	0	0	0	0	0	0	0	0	0	0	0	0	4	0	0	0	0	0	0	0
ASV592	known species	k_Bacteria;p_Firmicutes;c_Clostridia;o_Eubacteriales;f_Clostridiaceae;g_Romboutsia;s_Romboutsia_hominis	0	0	0	0	0	0	0	0	0	0	0	0	0	0	0	1	0	0	0	0	0	0	0	0	0	0	0	0	0	0	0	0	0	0	0	9	0	0	0	0	0	0	0	1	0	0	0
ASV594	known species	k_Bacteria;p_Bacteroidetes;c_Bacteroidia;o_Bacteroidales;f_Prevotellaceae;g_Prevotella;s_Prevotella_histicola	0	0	0	0	0	0	0	0	0	0	0	0	0	0	0	1	0	0	0	0	0	0	0	0	0	0	0	0	0	0	0	0	0	0	0	0	0	0	0	0	0	0	0	0	0	0	0
ASV595	known species	k_Bacteria;p_Bacteroidetes;c_Bacteroidia;o_Bacteroidales;f_Prevotellaceae;g_Prevotella;s_Prevotella_salivae	0	0	0	0	0	0	0	0	0	0	0	0	0	0	0	0	0	0	0	0	0	0	0	0	0	0	0	1	0	0	0	0	0	0	0	0	0	0	0	0	0	0	0	0	0	0	0
ASV599	known species	k_Bacteria;p_Firmicutes;c_Negativicutes;o_Veillonellales;f_Veillonellaceae;g_Veillonella;s_Veillonella_dispar	0	0	0	0	0	0	0	0	0	0	0	0	0	0	0	7	0	0	0	0	0	0	1	0	0	0	0	0	0	0	0	0	0	0	0	0	0	0	0	0	0	0	0	0	0	0	0
ASV600	potentially higher taxa	k_Bacteria;p_Firmicutes;c_Clostridia;o_Eubacteriales;f_Lachnospiraceae	0	0	0	0	0	0	0	0	0	134	0	0	0	0	0	0	0	0	0	0	0	0	0	0	0	0	0	0	0	0	0	0	0	0	0	0	0	0	0	0	0	0	0	0	0	0	0
ASV604	known species	k_Bacteria;p_Firmicutes;c_Clostridia;o_Eubacteriales;f_Christensenellaceae;g_Christensenella;s_Christensenella_minuta	0	0	0	0	2	0	0	0	0	0	0	0	0	0	0	0	0	1	0	1	0	0	0	0	0	0	0	0	0	0	1	0	0	0	0	0	0	0	0	0	0	0	0	0	0	0	0
ASV605	known species	k_Bacteria;p_Proteobacteria;c_Betaproteobacteria;o_Neisseriales;f_Neisseriaceae;g_Neisseria;s_Neisseria_oralis	0	0	0	0	0	0	0	0	0	0	0	0	0	0	0	0	0	0	0	0	0	0	0	0	0	0	0	0	0	0	0	0	0	0	0	0	0	0	0	0	0	0	0	0	0	0	0
ASV607	potentially higher taxa	k_Bacteria;p_Actinobacteria;c_Coriobacteriia;o_Eggerthellales;f_Eggerthellaceae	0	0	0	10	2	0	0	0	2	0	0	24	0	0	0	0	0	3	0	0	0	0	0	3	0	0	0	0	0	0	1	0	0	0	3	1	0	0	0	1	0	3	0	1	0	0	0
ASV609	potentially new species	k_Bacteria;p_Firmicutes;c_Bacilli;o_Lactobacillales;f_Aerococcaceae;g_Aerococcus	0	0	0	0	0	0	0	0	0	0	0	0	0	0	0	0	0	0	0	0	0	1	0	0	0	0	0	0	0	0	0	0	0	0	0	0	0	0	0	0	0	0	0	0	0	0	0
ASV610	known species	k_Bacteria;p_Firmicutes;c_Erysipelotrichia;o_Erysipelotrichales;f_Erysipelotrichaceae;g_Massiliomicrobiota;s_Massiliomicrobiota_timonensis	0	0	0	0	0	0	0	0	0	0	0	0	0	0	0	0	0	0	0	0	0	0	1	0	0	0	0	0	0	0	0	0	0	0	0	0	0	0	0	0	0	0	0	0	0	0	0
ASV611	known species	k_Bacteria;p_Actinobacteria;c_Coriobacteriia;o_Eggerthellales;f_Eggerthellaceae;g_Slackia;s_Slackia_equolifaciens	0	0	0	0	0	0	0	0	0	0	0	0	0	0	0	0	0	0	0	0	0	0	0	0	0	0	0	0	0	0	0	0	0	0	0	1	0	0	0	0	0	0	0	0	0	0	0
ASV612	known species	k_Bacteria;p_Firmicutes;c_Clostridia;o_Eubacteriales;f_Clostridiaceae;g_Terrisporobacter;s_Terrisporobacter_mayombei	0	0	0	0	0	0	0	0	0	0	0	0	0	0	0	0	0	0	0	0	0	0	0	0	0	0	0	0	0	0	0	0	1	0	0	3	0	2	1	0	0	0	0	0	0	0	0
ASV614	known species	k_Bacteria;p_Actinobacteria;c_Actinobacteria;o_Mycobacteriales;f_Lawsonellaceae;g_Lawsonella;s_Lawsonella_clevelandensis	0	0	0	0	0	0	0	0	0	0	0	0	0	0	0	0	0	0	0	0	0	0	0	0	0	0	0	0	0	0	0	0	0	0	0	0	0	0	0	2	0	0	0	0	0	0	0
ASV619	potentially higher taxa	k_Bacteria;p_Firmicutes;c_Bacilli;o_Caryophanales	0	0	0	0	0	0	0	0	0	0	0	0	0	0	0	0	0	0	2	0	0	0	0	0	0	0	0	0	0	0	0	0	0	0	0	0	0	0	1	0	0	0	0	0	0	0	0
ASV622	known species	k_Bacteria;p_Proteobacteria;c_Gammaproteobacteria;o_Enterobacterales;f_na;g_Plesiomonas;s_Plesiomonas_shigelloides	2	0	0	0	0	0	0	0	0	0	0	0	0	0	0	2	0	0	0	0	0	0	0	0	3	0	0	0	1	0	1	377	0	0	0	0	0	0	0	0	1	0	0	2	0	0	0
ASV624	known species	k_Bacteria;p_Firmicutes;c_Bacilli;o_Lactobacillales;f_Lactobacillaceae;g_Lactobacillus;s_Lactobacillus_pontis	0	0	0	0	0	0	0	0	0	0	0	0	0	0	0	0	0	0	0	0	0	0	0	0	0	0	0	0	2	0	0	0	0	0	0	0	0	0	0	0	0	0	0	0	0	0	0
ASV627	known species	k_Bacteria;p_Firmicutes;c_Clostridia;o_Eubacteriales;f_Peptoniphilaceae;g_Anaerococcus;s_Anaerococcus_provencensis	0	0	0	0	0	0	0	0	0	0	0	0	0	0	0	0	0	0	0	0	0	0	0	0	0	0	0	0	0	0	0	0	0	0	0	0	0	0	4	0	0	0	0	0	0	0	0
ASV635	known species	k_Bacteria;p_Actinobacteria;c_Actinobacteria;o_Mycobacteriales;f_Corynebacteriaceae;g_Corynebacterium;s_Corynebacterium_argentoratense	0	0	0	0	0	0	0	0	0	0	0	0	0	0	0	0	0	0	0	0	0	0	0	0	0	0	0	0	0	0	0	0	0	0	0	0	0	0	0	0	0	0	0	0	0	0	0
ASV638	potentially higher taxa	k_Bacteria;p_Firmicutes;c_Clostridia;o_Eubacteriales;f_Clostridiaceae	0	0	0	0	0	0	4	0	0	0	0	0	0	0	0	0	0	0	0	0	0	0	0	0	0	0	0	0	0	0	0	0	0	0	0	0	0	0	0	0	0	0	0	0	0	0	0
ASV639	potentially higher taxa	k_Bacteria;p_Firmicutes;c_Clostridia;o_Eubacteriales;f_Lachnospiraceae	2	7	2	0	422	7	14	13	18	22	33	1	4	8	387	1	13	24	54	8	2469	7	9	583	16	36	25	39	1	105	8	2	25	47	769	1	2478	57	51	13	8	31	9	5	9	3	236
ASV641	potentially new species	k_Bacteria;p_Proteobacteria;c_Gammaproteobacteria;o_Pseudomonadales;f_Moraxellaceae;g_Psychrobacter	0	0	0	0	0	0	0	0	0	0	0	0	0	0	0	0	0	0	0	0	0	0	0	0	1	0	0	0	0	0	0	0	0	0	0	0	0	0	0	0	0	2	0	0	0	0	0
ASV653	known species	k_Bacteria;p_Actinobacteria;c_Actinobacteria;o_Actinomycetales;f_Actinomycetaceae;g_Actinomyces;s_Actinomyces_graevenitzii	0	0	0	0	0	0	0	0	0	0	0	0	0	0	0	0	0	0	0	0	0	0	0	0	0	0	0	0	0	0	0	0	0	0	0	1	0	0	0	0	0	1	0	0	1	0	0
ASV654	known species	k_Bacteria;p_Firmicutes;c_Bacilli;o_Lactobacillales;f_Lactobacillaceae;g_Lactobacillus;s_Lactobacillus_intestinalis	0	0	0	0	0	0	0	0	0	0	0	0	0	0	0	0	0	0	0	0	0	0	0	0	0	0	0	0	0	0	0	0	0	1	0	0	0	0	0	0	0	0	0	0	0	0	0
ASV656	known species	k_Bacteria;p_Bacteroidetes;c_Bacteroidia;o_Bacteroidales;f_Bacteroidaceae;g_Bacteroides;s_Bacteroides_faecis	112	0	1	0	1	4	1	0	0	1	0	0	0	0	0	0	5	0	0	0	0	0	1	0	0	0	0	0	1	0	150	3	1	1	2	0	5	1	1	0	4	0	3	2	0	0	0
ASV658	potentially higher taxa	k_Bacteria;p_Firmicutes;c_Clostridia;o_Eubacteriales;f_Clostridiaceae	0	0	0	0	0	1	0	0	0	0	0	0	0	1	0	0	0	1	0	0	0	0	0	0	0	0	0	0	0	0	0	0	0	0	0	0	0	2	0	0	0	0	0	0	0	0	0
ASV659	known species	k_Bacteria;p_Firmicutes;c_Bacilli;o_Lactobacillales;f_Lactobacillaceae;g_Lactobacillus;s_Lactobacillus_ruminis	1	0	0	66	0	0	0	0	0	0	0	0	3	0	0	1	0	0	0	0	0	0	0	0	21	0	0	0	0	1	0	0	0	0	1	17	0	0	0	0	2	0	0	25	0	3	0
ASV660	known species	k_Bacteria;p_Actinobacteria;c_Actinobacteria;o_Micrococcales;f_Micrococcaceae;g_Rothia;s_Rothia_dentocariosa	0	0	0	0	0	0	0	0	0	0	0	0	0	0	0	0	0	0	0	0	0	0	0	0	0	0	0	0	0	0	0	0	0	0	0	0	0	2	0	1	0	0	0	0	0	0	0
ASV661	known species	k_Bacteria;p_Firmicutes;c_Erysipelotrichia;o_Erysipelotrichales;f_Erysipelotrichaceae;g_Faecalibacillus;s_Faecalibacillus_faecis	0	0	1	0	9	0	0	0	0	0	0	0	1	0	0	36	1	0	15	0	0	1	0	0	0	3	0	0	0	1	3	0	0	15	435	2	0	12	0	0	0	42	10	0	2	0	0
ASV671	known species	k_Bacteria;p_Bacteroidetes;c_Bacteroidia;o_Bacteroidales;f_Porphyromonadaceae;g_Porphyromonas;s_Porphyromonas_somerae	0	0	0	0	0	0	0	0	0	0	0	0	0	0	0	0	0	0	0	0	0	0	0	0	0	0	0	0	0	0	0	0	0	0	0	1	0	0	0	0	0	0	0	0	0	0	0
ASV673	known species	k_Bacteria;p_Bacteroidetes;c_Bacteroidia;o_Bacteroidales;f_Tannerellaceae;g_Tannerella;s_Tannerella_forsythia	1	0	0	0	0	0	0	0	0	0	0	0	0	0	0	0	0	0	0	0	0	0	0	0	0	0	0	0	0	0	0	0	0	0	0	0	0	0	0	0	0	0	0	0	0	0	0
ASV676	known species	k_Bacteria;p_Bacteroidetes;c_Bacteroidia;o_Bacteroidales;f_Porphyromonadaceae;g_Porphyromonas;s_Porphyromonas_gingivalis	0	0	0	0	0	0	0	0	0	0	0	0	0	0	0	0	0	0	0	0	0	0	0	0	0	0	0	0	0	0	0	0	0	0	0	0	7	0	0	0	0	0	0	0	0	0	0
ASV679	known species	k_Bacteria;p_Firmicutes;c_Clostridia;o_Eubacteriales;f_Peptostreptococcaceae;g_Filifactor;s_Filifactor_alocis	0	0	0	0	0	0	0	0	0	0	0	0	0	0	0	0	0	0	0	0	0	0	0	0	0	0	0	0	0	0	0	1	0	0	0	0	0	0	0	0	0	0	0	0	0	0	0
ASV682	known species	k_Bacteria;p_Actinobacteria;c_Coriobacteriia;o_Eggerthellales;f_Eggerthellaceae;g_Cryptobacterium;s_Cryptobacterium_curtum	0	0	0	0	0	0	0	0	0	0	0	0	0	0	0	1	0	0	0	0	0	0	0	0	0	0	0	0	0	0	0	0	0	0	0	0	0	0	0	0	0	0	0	0	0	0	0
ASV695	known species	k_Bacteria;p_Firmicutes;c_Bacilli;o_Lactobacillales;f_Lactobacillaceae;g_Lactobacillus;s_Lactobacillus_plantarum	0	0	0	0	0	0	0	0	0	0	0	0	0	0	0	0	0	0	0	0	0	0	0	0	0	0	0	0	0	0	0	0	0	0	0	0	0	0	0	0	0	0	0	0	0	0	0
ASV696	known species	k_Bacteria;p_Firmicutes;c_Clostridia;o_Eubacteriales;f_Peptoniphilaceae;g_Anaerococcus;s_Anaerococcus_prevotii	0	0	0	0	0	0	0	0	0	0	0	0	0	0	0	0	0	0	0	0	0	1	0	0	0	0	0	0	0	0	0	0	0	0	0	0	0	0	0	0	0	0	0	0	0	0	0
ASV698	known species	k_Bacteria;p_Proteobacteria;c_Gammaproteobacteria;o_Aeromonadales;f_Succinivibrionaceae;g_Succinivibrio;s_Succinivibrio sp.	5	0	0	7	0	0	0	0	0	0	0	0	4	0	0	2	0	0	0	0	0	0	0	0	0	10	2	0	0	0	9	0	0	0	9	8	1	0	0	216	3	6	1	0	7	0	0
ASV699	known species	k_Bacteria;p_Fusobacteria;c_Fusobacteriia;o_Fusobacteriales;f_Fusobacteriaceae;g_Fusobacterium;s_Fusobacterium_alocis	3	0	0	5	0	0	1	0	0	0	0	0	0	0	0	2	2	1	1635	2	0	2	0	0	4	0	0	0	0	0	2	2	0	2	0	0	0	0	0	2170	0	10	1	0	0	0	0
ASV700	known species	k_Bacteria;p_Bacteroidetes;c_Bacteroidia;o_Bacteroidales;f_Odoribacteraceae;g_Butyricimonas;s_Butyricimonas_synergistica	0	0	0	0	0	0	1	0	0	0	0	0	0	0	0	0	0	0	0	0	7	0	0	16	0	0	0	0	0	0	0	0	0	0	0	0	0	0	0	0	0	0	0	0	0	0	0
ASV701	known species	k_Bacteria;p_Firmicutes;c_Clostridia;o_Eubacteriales;f_Oscillospiraceae;g_Monoglobus;s_Monoglobus_pectinilyticus	0	0	0	0	0	6	0	0	0	24	0	0	0	0	0	0	0	0	0	0	0	0	0	0	0	0	0	0	0	0	0	0	0	0	0	0	0	0	0	0	0	0	0	0	0	0	0
ASV705	potentially new species	k_Bacteria;p_Proteobacteria;c_Gammaproteobacteria;o_Aeromonadales;f_Aeromonadaceae;g_Aeromonas	0	0	0	0	0	0	0	0	0	0	0	0	0	0	0	6	0	0	0	0	0	0	0	0	0	0	0	0	0	0	0	0	0	0	0	0	0	0	0	0	0	0	0	0	0	0	0
ASV707	potentially new species	k_Bacteria;p_Actinobacteria;c_Actinobacteria;o_Bifidobacteriales;f_Bifidobacteriaceae;g_Gardnerella	0	0	0	0	0	0	0	0	0	0	0	0	0	0	0	0	0	0	0	0	0	2	0	0	0	0	0	0	0	0	0	0	0	0	0	0	0	0	0	0	0	0	0	0	0	0	0
ASV710	known species	k_Bacteria;p_Proteobacteria;c_Betaproteobacteria;o_Burkholderiales;f_Alcaligenaceae;g_Sutterella;s_Sutterella sp. 6	2	0	0	0	0	0	0	0	0	0	0	0	0	0	0	0	0	0	0	0	0	0	0	0	0	0	0	0	0	0	0	0	0	0	0	1	0	0	0	0	2	0	0	0	0	0	0
ASV711	potentially higher taxa	k_Bacteria;p_Bacteroidetes;c_Bacteroidia;o_Bacteroidales;f_Prevotellaceae	15	0	0	14	0	0	0	0	0	0	0	14	0	5	9	0	0	0	0	4	0	0	2	0	0	0	0	0	0	0	0	0	0	22	24	0	42	16	9	5	0	0	0	0	0	0	0
ASV712	potentially new species	k_Bacteria;p_Bacteroidetes;c_Bacteroidia;o_Bacteroidales;f_Prevotellaceae;g_Prevotella	69	0	0	111	0	0	0	0	0	0	0	0	0	0	0	0	0	0	0	0	0	0	2	0	0	2	8	11	0	0	5	0	5	91	62	0	114	64	40	20	0	6	0	2	0	0	5
ASV713	potentially new species	k_Bacteria;p_Proteobacteria;c_Betaproteobacteria;o_Burkholderiales;f_Alcaligenaceae;g_Sutterella	1	0	0	0	0	0	0	0	0	0	0	0	0	0	0	3	0	0	0	0	0	0	0	0	0	0	0	0	0	5	0	0	0	4	4	0	7	1	0	46	0	0	0	0	0	0	0
ASV714	potentially higher taxa	k_Bacteria;p_Firmicutes;c_Erysipelotrichia;o_Erysipelotrichales;f_Erysipelotrichaceae	2	0	0	109	34	0	68	1	0	0	1	0	0	0	0	2	130	0	1	0	0	0	0	0	1	1	0	0	0	0	2	1	0	1	2	127	0	0	0	0	0	0	0	1	1	5	0
ASV715	potentially higher taxa	k_Bacteria;p_Firmicutes;c_Erysipelotrichia;o_Erysipelotrichales;f_Erysipelotrichaceae	7	0	0	11	0	0	0	0	0	0	0	0	0	0	0	0	0	0	0	0	0	0	0	0	0	0	1	0	0	0	0	0	0	11	6	0	6	8	5	1	0	0	0	0	0	0	0
ASV716	known species	k_Bacteria;p_Actinobacteria;c_Coriobacteriia;o_Coriobacteriales;f_Atopobiaceae;g_Olsenella;s_Olsenella_scatoligenes	1	0	0	181	0	0	0	0	0	1	0	0	2	22	0	1	0	0	0	0	0	0	0	0	0	0	0	0	0	0	0	0	0	0	0	0	0	0	0	0	0	0	0	0	0	0	0
ASV717	potentially new species	k_Bacteria;p_Proteobacteria;c_Betaproteobacteria;o_Burkholderiales;f_Alcaligenaceae;g_Achromobacter	1	0	0	0	0	0	0	0	1	1	0	1	1	0	2	0	0	0	2	0	2	3	0	0	0	1	0	1	0	0	0	0	1	0	0	1	0	0	2	8	0	2	0	0	4	1	1
ASV718	known species	k_Bacteria;p_Proteobacteria;c_Gammaproteobacteria;o_Enterobacterales;f_Morganellaceae;g_Providencia;s_Providencia_rettgeri	1	0	0	0	0	0	0	0	0	0	0	0	0	0	0	0	0	0	0	0	0	0	0	0	0	0	0	2	0	0	0	0	0	0	0	0	0	0	0	0	0	0	0	0	0	0	0
ASV719	known species	k_Bacteria;p_Firmicutes;c_Bacilli;o_Lactobacillales;f_Lactobacillaceae;g_Lactobacillus;s_Lactobacillus_sanfranciscensis	0	13	0	0	0	33	1	0	0	0	0	0	0	0	0	0	0	0	0	0	0	0	0	0	0	0	5	11	0	0	0	0	1	0	0	0	0	0	0	0	0	0	0	0	0	0	0
ASV721	potentially higher taxa	k_Bacteria;p_Firmicutes;c_Erysipelotrichia;o_Erysipelotrichales;f_Erysipelotrichaceae	0	1	0	0	16	1	189	0	0	0	3	0	0	0	2	0	104	2	2	0	163	0	0	0	0	0	0	1	0	5	0	0	5	0	0	14	0	0	0	0	0	0	0	0	2	4	3
ASV722	potentially higher taxa	k_Bacteria;p_Tenericutes;c_Mollicutes	0	1	0	0	2	0	0	2	0	0	1	0	0	0	11	0	29	0	0	0	3	0	2	0	0	2	2	4	0	3	0	0	1	0	0	2	0	1	3	0	0	5	0	1	0	0	1
ASV723	known species	k_Bacteria;p_Bacteroidetes;c_Bacteroidia;o_Bacteroidales;f_Prevotellaceae;g_Prevotella;s_Prevotella_rara	0	1	0	0	0	0	1	0	0	1	118	0	6	0	2	7	0	0	0	0	1	0	0	28	32	42	48	16	3	32	12	6	1	4755	2379	3	17	9	10	1	1	0	11	0	0	0	0
ASV724	potentially new species	k_Bacteria;p_Actinobacteria;c_Actinobacteria;o_Mycobacteriales;f_Nocardiaceae;g_Rhodococcus	0	1	0	0	0	0	0	0	0	0	0	0	0	0	0	0	0	0	0	0	14	0	0	0	0	0	0	0	0	0	0	0	0	0	0	0	0	0	0	0	0	0	0	0	0	0	0
ASV725	known species	k_Bacteria;p_Firmicutes;c_Negativicutes;o_Veillonellales;f_Veillonellaceae;g_Megasphaera;s_Megasphaera_stantonii	0	0	2	0	0	0	0	0	136	2	1	1	0	0	0	0	0	0	0	0	0	0	0	0	0	0	0	0	0	0	0	0	0	0	0	0	0	0	0	0	0	0	0	0	0	0	0
ASV726	known species	k_Bacteria;p_Tenericutes;c_Mollicutes;o_Anaeroplasmatales;f_Anaeroplasmataceae;g_Anaeroplasma;s_Anaeroplasma_abactoclasticum	0	0	3	0	0	0	1	0	0	0	0	0	0	0	0	1	0	0	0	0	0	0	0	0	0	0	0	0	0	14	0	0	0	0	0	0	1	0	0	0	1	1	0	0	3	10	3
ASV727	known species	k_Bacteria;p_Firmicutes;c_Negativicutes;o_Selenomonadales;f_Selenomonadaceae;g_Anaerovibrio;s_Anaerovibrio_burkinabensis	0	0	1	0	0	0	0	0	1	0	0	1	0	0	0	0	0	3	0	0	0	205	0	0	0	0	0	0	0	0	0	0	0	0	0	0	0	0	0	0	0	0	0	0	0	0	0
ASV728	known species	k_Bacteria;p_Bacteroidetes;c_Bacteroidia;o_Bacteroidales;f_Bacteroidaceae;g_Bacteroides;s_Bacteroides_faecalis	0	0	0	1	0	0	3	0	0	0	0	0	0	0	0	2	0	0	0	0	0	0	0	0	0	0	0	0	0	0	1	0	0	0	2	3	0	1	0	1	0	0	35	2	1	0	0
ASV729	known species	k_Bacteria;p_Actinobacteria;c_Actinobacteria;o_Bifidobacteriales;f_Bifidobacteriaceae;g_Bifidobacterium;s_Bifidobacterium_angulatum	0	0	0	19	0	0	0	0	0	0	0	0	0	0	0	1	0	0	0	0	0	0	0	0	0	0	0	0	0	0	0	0	0	0	0	8	0	0	0	0	0	0	0	0	0	0	0
ASV730	potentially higher taxa	k_Bacteria;p_Verrucomicrobia;c_Opitutae	0	0	0	4	0	0	0	0	0	0	0	1	0	0	3	0	0	0	0	4	0	0	0	0	0	0	0	0	0	0	0	0	0	1	1	0	0	1	1	0	0	0	0	0	0	0	0
ASV731	known species	k_Bacteria;p_Lentisphaerae;c_Lentisphaeria;o_Victivallales;f_Victivallaceae;g_Victivallis;s_Victivallis_vadensis	0	0	0	3	0	0	2	0	0	0	0	0	0	2	0	0	0	9	0	0	0	0	0	7	0	0	0	0	0	0	0	0	0	0	0	0	0	0	0	0	1	2	0	0	0	0	0
ASV732	known species	k_Bacteria;p_Proteobacteria;c_Gammaproteobacteria;o_Enterobacterales;f_Enterobacteriaceae;g_Pluralibacter;s_Pluralibacter_gergoviae	0	0	0	1	0	0	0	0	0	6	0	0	0	0	0	0	0	0	0	0	0	0	0	0	0	0	0	0	0	0	0	0	0	0	0	0	0	0	0	0	0	0	0	0	0	0	0
ASV733	known species	k_Bacteria;p_Firmicutes;c_Clostridia;o_Eubacteriales;f_Oscillospiraceae;g_Hydrogenoanaerobacterium;s_Hydrogenoanaerobacterium_saccharovorans	0	0	0	1	9	0	1	0	0	0	0	0	0	0	0	0	0	0	0	0	0	0	0	8	0	0	0	0	0	0	0	0	0	0	0	0	0	0	0	0	6	0	0	0	0	0	0
ASV734	potentially higher taxa	k_Bacteria;p_Bacteroidetes;c_Flavobacteriia;o_Flavobacteriales;f_Flavobacteriaceae	0	0	0	0	26	0	0	0	0	0	0	0	0	0	0	0	0	0	0	0	0	0	0	0	0	0	0	1	0	0	0	0	0	0	0	0	0	0	0	0	0	0	0	0	0	0	0
ASV735	potentially higher taxa	k_Bacteria;p_Proteobacteria;c_Alphaproteobacteria;o_Hyphomicrobiales;f_Rhizobiaceae	0	0	0	0	1	0	2	1	0	0	1	0	0	0	55	1	0	0	0	0	0	0	0	0	0	1	1	0	0	0	0	0	0	0	0	0	271	0	1	0	3	0	0	1	2	3	0
ASV736	known species	k_Bacteria;p_Proteobacteria;c_Betaproteobacteria;o_Burkholderiales;f_Alcaligenaceae;g_Sutterella;s_Sutterella sp. 7	0	0	0	0	2	0	0	1	3	3	3	0	0	0	0	0	0	0	0	0	0	0	0	0	0	0	0	0	0	0	0	0	0	0	0	0	0	0	0	0	0	0	0	0	0	0	0
ASV737	potentially higher taxa	k_Bacteria;p_Bacteroidetes;c_Bacteroidia;o_Bacteroidales;f_Prevotellaceae	0	0	0	0	1	0	2	0	0	0	0	0	0	0	0	9	1	0	0	0	1	0	0	0	2	0	0	0	0	0	0	11	0	12	3	0	1	3	0	0	2	0	0	0	2	19	1
ASV738	potentially higher taxa	k_Bacteria;p_Firmicutes;c_Clostridia;o_Clostridiales;f_Defluviitaleaceae	0	0	0	0	1	0	0	0	0	1	0	0	0	0	0	0	28	0	0	0	0	0	0	0	0	1	0	1	0	2	0	0	0	10	0	1	0	7	0	0	1	1	1	0	0	1	0
ASV739	known species	k_Bacteria;p_Proteobacteria;c_Gammaproteobacteria;o_Pseudomonadales;f_Moraxellaceae;g_Acinetobacter;s_Acinetobacter_soli	0	0	0	0	0	2	0	0	0	0	0	0	0	0	0	0	0	0	0	0	0	0	0	0	0	0	0	0	0	0	0	0	0	0	0	0	0	0	0	0	0	0	0	0	0	0	0
ASV740	known species	k_Bacteria;p_Bacteroidetes;c_Bacteroidia;o_Bacteroidales;f_Rikenellaceae;g_Alistipes;s_Alistipes_timonensis	0	0	0	0	0	1	4	0	0	0	0	0	0	0	1	0	0	0	0	0	0	0	0	0	0	0	0	0	0	0	0	0	0	0	0	0	0	0	0	0	0	0	0	0	0	0	0
ASV741	known species	k_Bacteria;p_Firmicutes;c_Clostridia;o_Eubacteriales;f_Lachnospiraceae;g_Acetitomaculum;s_Acetitomaculum_ruminis	0	0	0	0	0	0	8	0	0	0	1	0	0	0	0	0	0	0	0	0	0	0	0	1	0	0	0	0	0	3	0	0	0	0	1	0	0	0	1	0	0	1	0	0	0	0	1
ASV742	known species	k_Bacteria;p_Bacteroidetes;c_Bacteroidia;o_Bacteroidales;f_Odoribacteraceae;g_Gabonibacter;s_Gabonibacter_massiliensis	0	0	0	0	0	0	11	0	0	0	0	0	0	0	0	0	2	0	0	0	1	0	0	0	0	0	0	0	0	0	0	0	0	0	0	0	0	0	0	0	0	0	0	0	1	0	0
ASV743	potentially higher taxa	k_Bacteria;p_Lentisphaerae;c_Lentisphaeria;o_Victivallales;f_Lentisphaerae	0	0	0	0	0	0	1	0	0	0	0	0	0	0	3	0	0	0	0	0	0	0	0	0	0	0	0	0	0	2	0	0	0	0	0	0	0	0	0	0	0	0	0	0	0	0	0
ASV744	known species	k_Bacteria;p_Proteobacteria;c_Betaproteobacteria;o_Burkholderiales;f_Alcaligenaceae;g_Sutterella;s_Sutterella sp. 2	0	0	0	0	0	0	0	8	0	0	0	0	0	0	0	0	487	9	11	5	4	0	0	0	0	0	0	0	0	40	0	0	0	0	0	0	0	0	0	0	0	0	0	0	0	0	0
ASV745	known species	k_Bacteria;p_Firmicutes;c_Bacilli;o_Caryophanales;f_Caryophanaceae;g_Kurthia;s_Kurthia_populi	0	0	0	0	0	0	0	2	0	0	0	0	0	0	0	0	0	0	0	0	0	0	0	0	0	0	0	0	0	0	0	0	0	0	0	0	0	0	0	0	0	0	0	0	0	0	0
ASV746	known species	k_Bacteria;p_Proteobacteria;c_Deltaproteobacteria;o_Desulfovibrionales;f_Desulfovibrionaceae;g_Desulfovibrio;s_Desulfovibrio_legallii	0	0	0	0	0	0	0	1	2	0	9	1	1	0	0	0	37	167	3	0	0	0	82	0	0	0	0	0	0	1	0	0	0	0	0	0	7	0	0	0	0	0	0	0	0	0	0
ASV747	known species	k_Bacteria;p_Firmicutes;c_Erysipelotrichia;o_Erysipelotrichales;f_Erysipelotrichaceae;g_Longibaculum;s_Longibaculum_muris	0	0	0	0	0	0	0	0	6	0	0	0	0	0	0	0	0	0	0	0	0	0	0	0	0	0	0	0	0	0	13	0	0	0	0	0	0	0	0	0	0	0	0	0	0	0	1
ASV748	known species	k_Bacteria;p_Proteobacteria;c_Betaproteobacteria;o_Burkholderiales;f_Sutterellaceae;g_Turicimonas;s_Turicimonas_muris	0	0	0	0	0	0	0	0	5	3	3	0	0	0	0	0	0	0	0	3	0	0	0	0	0	0	0	0	0	0	0	0	0	0	0	0	0	0	0	0	0	0	0	0	0	0	0
ASV749	potentially higher taxa	k_Bacteria;p_Proteobacteria;c_Alphaproteobacteria;o_Hyphomicrobiales;f_Nitrobacteraceae	0	0	0	0	0	0	0	0	3	0	0	0	0	0	0	0	0	0	0	0	0	0	0	0	0	0	0	0	0	0	0	0	0	0	0	0	1	0	0	0	0	0	0	0	0	0	0
ASV750	known species	k_Bacteria;p_Proteobacteria;c_Deltaproteobacteria;o_Desulfovibrionales;f_Desulfovibrionaceae;g_Desulfovibrio;s_Desulfovibrio sp. 2	0	0	0	0	0	0	0	0	3	0	0	0	0	0	0	0	0	0	0	0	0	0	0	0	0	0	0	0	0	0	0	0	0	0	0	0	0	0	0	0	0	0	0	0	0	0	0
ASV751	potentially higher taxa	k_Bacteria;p_Firmicutes;c_Clostridia;o_Eubacteriales;f_Lachnospiraceae	0	0	0	0	0	0	0	0	0	2	0	0	0	8	0	0	0	1	0	0	0	0	0	0	0	0	0	0	0	0	0	0	0	0	0	0	0	0	0	0	0	1	0	0	0	0	0
ASV752	known species	k_Bacteria;p_Firmicutes;c_Clostridia;o_Eubacteriales;f_Eubacteriaceae;g_Eubacterium;s_Eubacterium_infirmum	0	0	0	0	0	0	0	0	0	1	0	0	0	0	0	0	0	0	0	0	0	0	0	0	0	0	0	0	0	0	0	0	0	0	0	0	0	0	0	0	0	0	0	0	0	0	0
ASV753	known species	k_Bacteria;p_Firmicutes;c_Clostridia;o_Eubacteriales;f_Eubacteriaceae;g_Eubacterium;s_Eubacterium_coprostanoligenes	0	0	0	0	0	0	0	0	0	3	0	5	0	2	0	0	0	0	0	0	0	0	6	0	0	0	0	0	1	0	0	0	0	0	0	0	1	0	0	0	85	0	0	1	0	1	0
ASV754	known species	k_Bacteria;p_Synergistetes;c_Synergistia;o_Synergistales;f_Synergistaceae;g_Cloacibacillus;s_Cloacibacillus_porcorum	0	0	0	0	0	0	0	0	0	2	0	0	0	0	0	0	0	0	0	0	0	0	9	0	0	0	0	0	0	0	0	0	0	0	0	0	1	0	0	0	0	0	0	0	0	0	0
ASV756	known species	k_Bacteria;p_Proteobacteria;c_Betaproteobacteria;o_Burkholderiales;f_Burkholderiaceae;g_Cupriavidus;s_Cupriavidus_metallidurans	0	0	0	0	0	0	0	0	0	0	0	0	0	2	0	0	0	0	0	0	0	0	0	0	0	0	0	0	0	0	0	0	0	0	0	0	0	0	0	0	0	0	0	0	1	0	0
ASV757	known species	k_Bacteria;p_Proteobacteria;c_Betaproteobacteria;o_Burkholderiales;f_Oxalobacteraceae;g_Massilia;s_Massilia_oculi	0	0	0	0	0	0	0	0	0	0	0	0	0	0	8	0	0	0	0	0	0	0	0	0	0	0	0	0	0	0	0	0	0	0	0	0	0	0	0	0	0	0	0	0	0	0	0
ASV758	known species	k_Bacteria;p_Proteobacteria;c_Gammaproteobacteria;o_Lysobacterales;f_Lysobacteraceae;g_Stenotrophomonas;s_Stenotrophomonas_maltophilia	0	0	0	0	0	0	0	0	0	0	0	0	0	0	14	0	0	0	0	0	0	0	1	0	0	0	0	0	0	0	0	0	0	0	1	0	1	0	0	0	0	0	0	0	0	0	0
ASV759	potentially higher taxa	k_Bacteria;p_Firmicutes;c_Clostridia;o_Eubacteriales;f_Lachnospiraceae	0	0	0	0	0	0	0	0	0	0	0	0	0	0	0	2	0	0	0	0	0	0	0	3	5	7	7	50	0	15	0	1	4	4	0	0	0	30	5	0	0	119	1	35	0	0	30
ASV760	potentially higher taxa	k_Bacteria;p_Bacteroidetes;c_Bacteroidia;o_Bacteroidales	0	0	0	0	0	0	0	0	0	0	0	0	0	0	0	0	6	10	10	5	10	0	5	0	0	0	0	0	0	0	0	0	0	0	0	0	0	0	0	0	0	0	0	0	0	0	0
ASV761	known species	k_Bacteria;p_Bacteroidetes;c_Bacteroidia;o_Bacteroidales;f_Porphyromonadaceae;g_Odoribacter;s_Odoribacter sp. 1	0	0	0	0	0	0	0	0	0	0	0	0	0	0	0	0	2	0	0	0	0	0	0	0	0	0	0	0	0	0	0	0	0	0	0	0	0	0	0	0	0	0	0	0	0	0	0
ASV763	known species	k_Bacteria;p_Proteobacteria;c_Deltaproteobacteria;o_Desulfovibrionales;f_Desulfovibrionaceae;g_Mailhella;s_Mailhella_massiliensis	0	0	0	0	0	0	0	0	0	0	0	0	0	0	0	0	0	3	1	90	0	0	0	0	0	0	0	0	0	0	0	0	0	0	0	0	0	0	0	0	0	0	0	0	0	0	0
ASV764	known species	k_Bacteria;p_Bacteroidetes;c_Bacteroidia;o_Bacteroidales;f_Prevotellaceae;g_Marseilla;s_Marseilla_massiliensis	0	0	0	0	0	0	0	0	0	0	0	0	0	0	0	0	0	1	1	95	0	0	0	0	0	0	0	0	0	2	2	0	0	1	1	0	1	0	0	0	0	0	0	0	0	0	0
ASV765	known species	k_Bacteria;p_Proteobacteria;c_Betaproteobacteria;o_Burkholderiales;f_Oxalobacteraceae;g_Massilia;s_Massilia_timonae	0	0	0	0	0	0	0	0	0	0	0	0	0	0	0	0	0	0	4	0	0	0	0	0	0	0	0	0	0	0	0	0	0	0	0	0	3	0	0	0	0	0	0	0	0	0	0
ASV766	known species	k_Bacteria;p_Bacteroidetes;c_Bacteroidia;o_Bacteroidales;f_Bacteroidaceae;g_Bacteroides;s_Bacteroides_rodentium	0	0	0	0	0	0	0	0	0	0	0	0	0	0	0	0	0	0	1	0	20	0	0	0	0	0	0	0	0	0	0	0	0	0	0	0	0	0	0	0	0	0	0	0	0	0	0
ASV767	known species	k_Bacteria;p_Actinobacteria;c_Actinobacteria;o_Micromonosporales;f_Micromonosporaceae;g_Actinoplanes;s_Actinoplanes_couchii	0	0	0	0	0	0	0	0	0	0	0	0	0	0	0	0	0	0	1	0	0	0	7	0	0	0	0	0	0	0	0	0	0	0	0	0	0	0	0	0	0	0	0	0	0	0	0
ASV769	potentially new species	k_Bacteria;p_Bacteroidetes;c_Flavobacteriia;o_Flavobacteriales;f_Flavobacteriaceae;g_Gillisia	0	0	0	0	0	0	0	0	0	0	0	0	0	0	0	0	0	0	0	0	15	0	0	0	0	0	0	0	0	0	0	0	0	0	0	0	0	0	0	0	0	0	0	0	0	0	0
ASV771	potentially new species	k_Bacteria;p_Proteobacteria;c_Alphaproteobacteria;o_Caulobacterales;f_Maricaulaceae;g_Maricaulis	0	0	0	0	0	0	0	0	0	0	0	0	0	0	0	0	0	0	0	0	3	0	0	0	0	0	0	0	0	0	0	0	0	0	0	0	0	0	0	0	0	0	0	0	0	0	0
ASV772	known species	k_Bacteria;p_Bacteroidetes;c_Flavobacteriia;o_Flavobacteriales;f_Flavobacteriaceae;g_Aestuariibaculum;s_Aestuariibaculum_marinum	0	0	0	0	0	0	0	0	0	0	0	0	0	0	0	0	0	0	0	0	5	0	0	0	0	0	0	0	0	0	0	0	0	0	0	0	0	0	0	0	0	0	0	0	0	0	0
ASV773	known species	k_Bacteria;p_Actinobacteria;c_Coriobacteriia;o_Coriobacteriales;f_Coriobacteriaceae;g_Collinsella;s_Collinsella_tanakaei	0	0	0	0	0	0	0	0	0	0	0	0	0	0	0	0	0	0	0	0	6	0	8	0	0	0	0	0	0	0	0	0	0	0	0	0	0	0	0	0	0	6	0	0	0	0	0
ASV774	potentially new species	k_Bacteria;p_Proteobacteria;c_Betaproteobacteria;o_Neisseriales;f_Chromobacteriaceae;g_Vogesella	0	0	0	0	0	0	0	0	0	0	0	0	0	0	0	0	0	0	0	0	6	0	0	0	0	0	0	0	0	0	0	0	0	0	0	0	0	0	0	0	0	0	0	0	0	0	0
ASV775	known species	k_Bacteria;p_Proteobacteria;c_Alphaproteobacteria;o_Sphingomonadales;f_Sphingomonadaceae;g_Sphingomonas;s_Sphingomonas_limnosediminicola	0	0	0	0	0	0	0	0	0	0	0	0	0	0	0	0	0	0	0	0	2	0	0	0	0	1	0	0	0	0	0	0	0	0	0	0	0	0	0	0	0	0	0	0	2	0	0
ASV776	known species	k_Bacteria;p_Spirochaetes;c_Spirochaetia;o_Spirochaetales;f_Treponemataceae;g_Treponema;s_Treponema_saccharophilum	0	0	0	0	0	0	0	0	0	0	0	0	0	0	0	0	0	0	0	0	3	0	0	0	0	0	0	0	0	0	0	0	0	0	0	0	0	0	0	0	0	0	0	0	0	0	0
ASV777	potentially higher taxa	k_Bacteria;p_Bacteroidetes;c_Bacteroidia;o_Bacteroidales;f_Rikenellaceae	0	0	0	0	0	0	0	0	0	0	0	0	0	0	0	0	0	0	0	0	2	0	0	0	0	0	0	0	0	0	0	0	0	0	0	0	0	0	0	0	0	0	0	0	0	0	0
ASV779	known species	k_Bacteria;p_Proteobacteria;c_Gammaproteobacteria;o_Cellvibrionales;f_Microbulbiferaceae;g_Microbulbifer;s_Microbulbifer_salipaludis	0	0	0	0	0	0	0	0	0	0	0	0	0	0	0	0	0	0	0	0	3	0	0	0	0	0	0	0	0	0	0	0	0	0	0	0	0	0	0	0	0	0	0	0	0	0	0
ASV780	known species	k_Bacteria;p_Firmicutes;c_Clostridia;o_Eubacteriales;f_Clostridiaceae;g_Clostridium;s_Clostridium_chartatabidum	0	0	0	0	0	0	0	0	0	0	0	0	0	0	0	0	0	0	0	0	1	0	1	0	0	0	0	0	0	0	0	0	0	5	0	0	2	1	2	0	0	0	0	0	0	0	0
ASV781	known species	k_Bacteria;p_Firmicutes;c_Negativicutes;o_Selenomonadales;f_Selenomonadaceae;g_Selenomonas;s_Selenomonas_acidaminovorans	0	0	0	0	0	0	0	0	0	0	0	0	0	0	0	0	0	0	0	0	0	25	0	0	0	0	0	0	0	0	0	0	0	0	0	0	0	0	0	0	0	0	0	0	0	0	0
ASV782	known species	k_Bacteria;p_Chlamydiae;c_Chlamydiia;o_Chlamydiales;f_Chlamydiaceae;g_Chlamydia;s_Chlamydia_suis	0	0	0	0	0	0	0	0	0	0	0	0	0	0	0	0	0	0	0	0	0	0	15	0	0	0	0	0	0	0	0	0	0	0	0	0	0	0	0	0	0	0	0	0	0	0	0
ASV783	known species	k_Bacteria;p_Firmicutes;c_Clostridia;o_Eubacteriales;f_Eubacteriaceae;g_Eubacterium;s_Eubacterium_oxidoreducens	0	0	0	0	0	0	0	0	0	0	0	0	0	0	0	0	0	0	0	0	0	0	1	25	0	0	0	2	0	0	0	0	0	0	0	6	0	1	0	0	0	3	0	2	0	0	7
ASV784	potentially new species	k_Bacteria;p_Proteobacteria;c_Gammaproteobacteria;o_Enterobacterales;f_Morganellaceae;g_Providencia	0	0	0	0	0	0	0	0	0	0	0	0	0	0	0	0	0	0	0	0	0	0	0	0	0	0	0	0	0	0	0	0	0	0	0	0	0	0	0	0	0	0	1	0	0	0	0
ASV785	known species	k_Bacteria;p_Bacteroidetes;c_Bacteroidia;o_Bacteroidales;f_Bacteroidaceae;g_Bacteroides;s_Bacteroides_barnesiae	0	0	0	0	0	0	0	0	0	0	0	0	0	0	0	0	0	0	0	0	0	0	0	1	3	5	11	7	0	1486	0	0	0	0	0	0	0	0	0	0	0	0	0	0	0	0	0
ASV786	known species	k_Bacteria;p_Proteobacteria;c_Betaproteobacteria;o_Rhodocyclales;f_Zoogloeaceae;g_Thauera;s_Thauera_terpenica	0	0	0	0	0	0	0	0	0	0	0	0	0	0	0	0	0	0	0	0	0	0	0	0	6	0	0	0	0	0	0	1	0	0	0	0	0	0	0	0	0	0	0	0	0	0	0
ASV787	known species	k_Bacteria;p_Proteobacteria;c_Betaproteobacteria;o_Burkholderiales;f_Comamonadaceae;g_Diaphorobacter;s_Diaphorobacter_aerolatus	0	0	0	0	0	0	0	0	0	0	0	0	0	0	0	0	0	0	0	0	0	0	0	0	5	1	0	0	0	0	0	0	0	0	0	0	0	0	0	0	0	0	0	0	0	0	0
ASV788	known species	k_Bacteria;p_Proteobacteria;c_Epsilonproteobacteria;o_Campylobacterales;f_Arcobacteraceae;g_Arcobacter;s_Arcobacter_cryaerophilus	0	0	0	0	0	0	0	0	0	0	0	0	0	0	0	0	0	0	0	0	0	0	0	0	2	0	0	0	0	0	0	0	0	0	0	0	0	0	0	0	0	0	0	0	0	0	1
ASV789	known species	k_Bacteria;p_Firmicutes;c_Bacilli;o_Lactobacillales;f_Streptococcaceae;g_Streptococcus;s_Streptococcus_suis	0	0	0	0	0	0	0	0	0	0	0	0	0	0	0	0	0	0	0	0	0	0	0	0	0	1	2	4	0	0	0	0	0	0	0	0	0	0	0	0	0	0	0	0	0	0	0
ASV790	potentially higher taxa	k_Bacteria;p_Firmicutes;c_Clostridia;o_Eubacteriales;f_Lachnospiraceae	0	0	0	0	0	0	0	0	0	0	0	0	0	0	0	0	0	0	0	0	0	0	0	0	0	4	0	0	0	0	9	0	0	0	12	5	0	0	0	0	0	0	0	0	142	2	1
ASV791	known species	k_Bacteria;p_Firmicutes;c_Bacilli;o_Lactobacillales;f_Streptococcaceae;g_Streptococcus;s_Streptococcus_salivarius	0	0	0	0	0	0	0	0	0	0	0	0	0	0	0	0	0	0	0	0	0	0	0	0	0	0	1	0	0	0	0	0	0	0	0	0	0	0	0	0	12	0	0	0	0	0	0
ASV792	known species	k_Bacteria;p_Proteobacteria;c_Betaproteobacteria;o_Burkholderiales;f_Alcaligenaceae;g_Alcaligenes;s_Alcaligenes_faecalis	0	0	0	0	0	0	0	0	0	0	0	0	0	0	0	0	0	0	0	0	0	0	0	0	0	0	3	0	0	0	0	0	0	0	0	0	0	0	0	0	0	0	0	0	0	0	0
ASV793	potentially new species	k_Bacteria;p_Proteobacteria;c_Gammaproteobacteria;o_Oceanospirillales;f_Halomonadaceae;g_Halomonas	0	0	0	0	0	0	0	0	0	0	0	0	0	0	0	0	0	0	0	0	0	0	0	0	0	0	0	2	0	0	0	0	0	0	0	0	0	0	0	0	0	0	0	0	0	0	0
ASV794	known species	k_Bacteria;p_Bacteroidetes;c_Bacteroidia;o_Bacteroidales;f_Prevotellaceae;g_Prevotella;s_Prevotella_amnii	0	0	0	0	0	0	0	0	0	0	0	0	0	0	0	0	0	0	0	0	0	0	0	0	0	0	0	0	0	2	0	0	0	0	0	0	0	0	0	0	0	0	0	0	0	0	0
ASV795	known species	k_Bacteria;p_Deinococcus-Thermus;c_Deinococci;o_Deinococcales;f_Deinococcaceae;g_Deinococcus;s_Deinococcus_geothermalis	0	0	0	0	0	0	0	0	0	0	0	0	0	0	0	0	0	0	0	0	0	0	0	0	0	0	0	0	0	0	2	0	0	0	0	0	0	0	0	0	0	0	0	0	0	0	0
ASV796	known species	k_Bacteria;p_Proteobacteria;c_Gammaproteobacteria;o_Vibrionales;f_Vibrionaceae;g_Vibrio;s_Vibrio_diabolicus	0	0	0	0	0	0	0	0	0	0	0	0	0	0	0	0	0	0	0	0	0	0	0	0	0	0	0	0	0	0	0	5	0	0	0	0	0	0	0	0	0	0	0	0	0	0	0
ASV797	known species	k_Bacteria;p_Firmicutes;c_Clostridia;o_Eubacteriales;f_Lachnospiraceae;g_Anaerostipes;s_Anaerostipes_rhamnosivorans	0	0	0	0	0	0	0	0	0	0	0	0	0	0	0	0	0	0	0	0	0	0	0	0	0	0	0	0	0	0	0	0	0	2	0	0	0	1	27	0	0	0	0	0	0	0	0
ASV798	potentially new species	k_Bacteria;p_Proteobacteria;c_Alphaproteobacteria;o_Caulobacterales;f_Caulobacteraceae;g_Caulobacter	0	0	0	0	0	0	0	0	0	0	0	0	0	0	0	0	0	0	0	0	0	0	0	0	0	0	0	0	0	0	0	0	0	0	1	0	2	0	0	0	1	0	0	0	0	0	0
ASV799	known species	k_Bacteria;p_Proteobacteria;c_Alphaproteobacteria;o_Hyphomicrobiales;f_Rhizobiaceae;g_Ensifer;s_Ensifer_fredii	0	0	0	0	0	0	0	0	0	0	0	0	0	0	0	0	0	0	0	0	0	0	0	0	0	0	0	0	0	0	0	0	0	0	0	0	88	0	1	0	0	0	0	0	0	1	0
ASV800	known species	k_Bacteria;p_Firmicutes;c_Clostridia;o_Eubacteriales;f_Clostridiaceae;g_Sarcina;s_Sarcina_ventriculi	0	0	0	0	0	0	0	0	0	0	0	0	0	0	0	0	0	0	0	0	0	0	0	0	0	0	0	0	0	0	0	0	0	0	0	0	31	0	0	1	0	2	44	0	0	0	0
ASV801	known species	k_Bacteria;p_Proteobacteria;c_Betaproteobacteria;o_Burkholderiales;f_Oxalobacteraceae;g_Pseudoduganella;s_Pseudoduganella_eburnea	0	0	0	0	0	0	0	0	0	0	0	0	0	0	0	0	0	0	0	0	0	0	0	0	0	0	0	0	0	0	0	0	0	0	0	0	8	0	0	0	0	0	0	0	0	0	0
ASV802	potentially new species	k_Bacteria;p_Proteobacteria;c_Alphaproteobacteria;o_Hyphomicrobiales;f_Boseaceae;g_Bosea	0	0	0	0	0	0	0	0	0	0	0	0	0	0	0	0	0	0	0	0	0	0	0	0	0	0	0	0	0	0	0	0	0	0	0	0	4	0	0	0	0	0	0	0	0	0	0
ASV803	potentially new species	k_Bacteria;p_Proteobacteria;c_Alphaproteobacteria;o_Hyphomicrobiales;f_Rhizobiaceae;g_Rhizobium	0	0	0	0	0	0	0	0	0	0	0	0	0	0	0	0	0	0	0	0	0	0	0	0	0	0	0	0	0	0	0	0	0	0	0	0	6	0	0	0	0	0	0	0	0	0	0
ASV804	known species	k_Bacteria;p_Actinobacteria;c_Actinobacteria;o_Pseudonocardiales;f_Pseudonocardiaceae;g_Lentzea;s_Lentzea_kentuckyensis	0	0	0	0	0	0	0	0	0	0	0	0	0	0	0	0	0	0	0	0	0	0	0	0	0	0	0	0	0	0	0	0	0	0	0	0	3	0	0	0	0	0	0	0	0	0	0
ASV805	potentially new species	k_Bacteria;p_Actinobacteria;c_Actinobacteria;o_Micrococcales;f_Microbacteriaceae;g_Microbacterium	0	0	0	0	0	0	0	0	0	0	0	0	0	0	0	0	0	0	0	0	0	0	0	0	0	0	0	0	0	0	0	0	0	0	0	0	2	0	0	0	0	0	0	0	0	0	0
ASV806	known species	k_Bacteria;p_Actinobacteria;c_Actinobacteria;o_Propionibacteriales;f_Propionibacteriaceae;g_Cutibacterium;s_Cutibacterium_avidum	0	0	0	0	0	0	0	0	0	0	0	0	0	0	0	0	0	0	0	0	0	0	0	0	0	0	0	0	0	0	0	0	0	0	0	0	0	0	3	0	0	0	0	0	0	0	0
ASV807	potentially new species	k_Bacteria;p_Proteobacteria;c_Alphaproteobacteria;o_Hyphomicrobiales;f_Bartonellaceae;g_Bartonella	0	0	0	0	0	0	0	0	0	0	0	0	0	0	0	0	0	0	0	0	0	0	0	0	0	0	0	0	0	0	0	0	0	0	0	0	0	0	0	0	0	2	0	0	0	0	0
ASV808	potentially new species	k_Bacteria;p_Proteobacteria;c_Gammaproteobacteria;o_Enterobacterales;f_Hafniaceae;g_Edwardsiella	0	0	0	0	0	0	0	0	0	0	0	0	0	0	0	0	0	0	0	0	0	0	0	0	0	0	0	0	0	0	0	0	0	0	0	0	0	0	0	0	0	2	0	0	0	0	0
ASV809	known species	k_Bacteria;p_Proteobacteria;c_Gammaproteobacteria;o_Pseudomonadales;f_Moraxellaceae;g_Acinetobacter;s_Acinetobacter_schindleri	0	0	0	0	0	0	0	0	0	0	0	0	0	0	0	0	0	0	0	0	0	0	0	0	0	0	0	0	0	0	0	0	0	0	0	0	0	0	0	0	0	2	0	0	0	0	0
ASV810	known species	k_Bacteria;p_Bacteroidetes;c_Flavobacteriia;o_Flavobacteriales;f_Flavobacteriaceae;g_Myroides;s_Myroides_marinus	0	0	0	0	0	0	0	0	0	0	0	0	0	0	0	0	0	0	0	0	0	0	0	0	0	0	0	0	0	0	0	0	0	0	0	0	0	0	0	0	0	0	0	0	4	0	0
ASV811	known species	k_Bacteria;p_Bacteroidetes;c_Bacteroidia;o_Bacteroidales;f_Bacteroidaceae;g_Bacteroides;s_Bacteroides_caecimuris	0	0	0	0	0	0	0	0	0	0	0	0	0	0	0	0	0	0	0	0	0	0	0	0	0	0	0	0	0	0	0	0	0	0	0	0	0	0	0	0	0	0	0	0	2	0	0
ASV812	known species	k_Bacteria;p_Firmicutes;c_Clostridia;o_Eubacteriales;f_Eubacteriaceae;g_Eubacterium;s_Eubacterium_xylanophilum	0	0	0	0	0	0	0	0	0	0	0	0	0	0	0	0	0	0	0	0	0	0	0	0	0	0	0	0	0	0	0	0	0	0	0	0	0	0	0	0	0	0	0	0	1	0	0
ASV813	potentially new species	k_Bacteria;p_Proteobacteria;c_Alphaproteobacteria;o_Hyphomicrobiales;f_Methylobacteriaceae;g_Methylobacterium	0	0	0	0	0	0	0	0	0	0	0	0	0	0	0	0	0	0	0	0	0	0	0	0	0	0	0	0	0	0	0	0	0	0	0	0	0	0	0	0	0	0	0	0	0	0	2
ASV814	potentially higher taxa	k_Bacteria;p_Lentisphaerae;c_Lentisphaeria;o_Victivallales;f_Victivallaceae	0	0	0	0	0	0	0	0	0	0	0	0	0	0	0	0	0	0	0	0	0	0	0	0	0	0	0	0	0	0	0	0	0	0	0	0	0	0	0	0	0	0	0	0	0	0	0
ASV815	known species	k_Bacteria;p_Firmicutes;c_Clostridia;o_Eubacteriales;f_Clostridiaceae;g_Erysipelatoclostridium;s_Erysipelatoclostridium_ramosum	0	0	0	0	0	0	0	0	0	0	0	0	0	0	0	0	0	0	0	0	0	0	0	0	0	0	0	0	0	0	0	0	0	0	0	0	0	0	0	0	0	0	0	0	0	0	0
ASV816	potentially higher taxa	k_Bacteria;p_Firmicutes;c_Clostridia;o_Clostridiales;f_Peptococcaceae	0	0	0	0	0	0	0	0	0	0	0	0	0	0	0	0	0	0	0	0	0	0	0	0	0	0	0	0	0	0	0	0	0	0	0	0	0	0	0	0	0	0	0	0	0	0	0
ASV817	known species	k_Bacteria;p_Firmicutes;c_Bacilli;o_Lactobacillales;f_Lactobacillaceae;g_Lactobacillus;s_Lactobacillus_paralimentarius	0	0	0	0	0	0	0	0	0	0	0	0	0	0	0	0	0	0	0	0	0	0	0	0	0	0	0	0	0	0	0	0	0	0	0	0	0	0	0	0	0	0	0	0	0	0	0
ASV818	known species	k_Bacteria;p_Bacteroidetes;c_Flavobacteriia;o_Flavobacteriales;f_Flavobacteriaceae;g_Flavobacterium;s_Flavobacterium_hankyongi	0	0	0	0	0	0	0	0	0	0	0	0	0	0	0	0	0	0	0	0	0	0	0	0	0	0	0	0	0	0	0	0	0	0	0	0	0	0	0	0	0	0	0	0	0	0	0
ASV819	potentially higher taxa	k_Bacteria;p_Proteobacteria;c_Epsilonproteobacteria;o_Campylobacterales;f_Arcobacteraceae	0	0	0	0	0	0	0	0	0	0	0	0	0	0	0	0	0	0	0	0	0	0	0	0	0	0	0	0	0	0	0	0	0	0	0	0	0	0	0	0	0	0	0	0	0	0	0
ASV820	known species	k_Bacteria;p_Proteobacteria;c_Epsilonproteobacteria;o_Campylobacterales;f_Helicobacteraceae;g_Helicobacter;s_Helicobacter_pylori	0	0	0	0	0	0	0	0	0	0	0	0	0	0	0	0	0	0	0	0	0	0	0	0	0	0	0	0	0	0	0	0	0	0	0	0	0	0	0	0	0	0	0	0	0	0	0
ASV821	known species	k_Bacteria;p_Proteobacteria;c_Gammaproteobacteria;o_Enterobacterales;f_Morganellaceae;g_Proteus;s_Proteus_mirabilis	0	0	0	0	0	0	0	0	0	0	0	0	0	0	0	0	0	0	0	0	0	0	0	0	0	0	0	0	0	0	0	0	0	0	0	0	0	0	0	0	0	0	0	0	0	0	0
ASV822	known species	k_Bacteria;p_Firmicutes;c_Negativicutes;o_Veillonellales;f_Veillonellaceae;g_Negativicoccus;s_Negativicoccus_massiliensis	0	0	0	0	0	0	0	0	0	0	0	0	0	0	0	0	0	0	0	0	0	0	0	0	0	0	0	0	0	0	0	0	0	0	0	0	0	0	0	0	0	0	0	0	0	0	0
ASV823	known species	k_Bacteria;p_Actinobacteria;c_Actinobacteria;o_Actinomycetales;f_Actinomycetaceae;g_Actinomyces;s_Actinomyces_naeslundii	0	0	0	0	0	0	0	0	0	0	0	0	0	0	0	0	0	0	0	0	0	0	0	0	0	0	0	0	0	0	0	0	0	0	0	0	0	0	0	0	0	0	0	0	0	0	0
ASV824	potentially new species	k_Bacteria;p_Actinobacteria;c_Actinobacteria;o_Micrococcales;f_Intrasporangiaceae;g_Knoellia	0	0	0	0	0	0	0	0	0	0	0	0	0	0	0	0	0	0	0	0	0	0	0	0	0	0	0	0	0	0	0	0	0	0	0	0	0	0	0	0	0	0	0	0	0	0	0
ASV825	known species	k_Bacteria;p_Proteobacteria;c_Alphaproteobacteria;o_Caulobacterales;f_Caulobacteraceae;g_Caulobacter;s_Caulobacter_fusiformis	0	0	0	0	0	0	0	0	0	0	0	0	0	0	0	0	0	0	0	0	0	0	0	0	0	0	0	0	0	0	0	0	0	0	0	0	0	0	0	0	0	0	0	0	0	0	0
ASV826	potentially higher taxa	k_Bacteria;p_Proteobacteria;c_Gammaproteobacteria;o_Enterobacterales;f_Enterobacteriaceae	114	28	13	204	87	14	315	83	609	363	642	157	14	107	116	4397	7	20	53	10	479	5	600	57	19895	1670	178	127	54	151	785	419	497	126	17	116	669	128	9	800	136	340	18	226	8	69	12
[truncated: 11 more columns]

## Sheet: Supplementary Table2
ASV	Species name	Type	PWH				HC				Reference
			Reads	Relative Abundance(%)	Positive samples	Positive Ratio	Reads	Relative Abundance(%)	Positive samples	Positive Ratio
ASV10	Fournierella massiliensis	Commensal	2012	0.000186595	15	0.131579	2	3.93469e-07	2	0.0344828	Togo AH, Durand G, Khelaifia S, Armstrong N, Robert C, Cadoret F, Di Pinto F, Delerce J, Levasseur A, Raoult D, Million M. Fournierella massiliensis gen. nov., sp. nov., a new human-associated member of the family Ruminococcaceae. Int J Syst Evol Microbiol. 2017 May;67(5):1393-1399. doi: 10.1099/ijsem.0.001826. Epub 2017 Jun 5. PMID: 28126042.
ASV100	Phascolarctobacterium succinatutens	Commensal	80182	0.00743615	31	0.27193	8215	0.00161617	43	0.741379	Yang J, Pu J, Lu S, Bai X, Wu Y, Jin D, Cheng Y, Zhang G, Zhu W, Luo X, Rosselló-Móra R, Xu J. Species-Level Analysis of Human Gut Microbiota With Metataxonomics. Front Microbiol. 2020 Aug 26;11:2029. doi: 10.3389/fmicb.2020.02029IF: 4.0 Q2 . PMID: 32983030; PMCID: PMC7479108.
ASV101	Eubacterium eligens	Commensal	5861	0.000543554	27	0.236842	35334	0.00695141	58	1	Yang J, Pu J, Lu S, Bai X, Wu Y, Jin D, Cheng Y, Zhang G, Zhu W, Luo X, Rosselló-Móra R, Xu J. Species-Level Analysis of Human Gut Microbiota With Metataxonomics. Front Microbiol. 2020 Aug 26;11:2029. doi: 10.3389/fmicb.2020.02029IF: 4.0 Q2 . PMID: 32983030; PMCID: PMC7479128.
ASV102	Negativibacillus massiliensis	Commensal	2011	0.000186502	14	0.122807	86	1.69191e-05	12	0.206897	Ricaboni D, Mailhe M, Vitton V, Andrieu C, Fournier PE, Raoult D. "Negativibacillus massiliensis" gen. nov., sp. nov., isolated from human left colon. New Microbes New Infect. 2016 Nov 15;17:36-38. doi: 10.1016/j.nmni.2016.11.002IF: 2.9 Q2 . PMID: 28275439; PMCID: PMC5328706.
ASV107	Gemmiger formicilis	Commensal	22046	0.00204456	47	0.412281	38328	0.00754043	58	1	Hayase E, Jenq RR. Role of the intestinal microbiome and microbial-derived metabolites in immune checkpoint blockade immunotherapy of cancer. Genome Med. 2021 Jun 23;13(1):107. doi: 10.1186/s13073-021-00923-w. PMID: 34162429; PMCID: PMC8220726.
ASV116	Anaerotignum faecicola	Commensal	9610	0.00089124	31	0.27193	9264	0.00182255	58	1	Choi SH, Kim JS, Park JE, Lee KC, Eom MK, Oh BS, Yu SY, Kang SW, Han KI, Suh MK, Lee DH, Yoon H, Kim BY, Lee JH, Lee JH, Lee JS, Park SH. Anaerotignum faecicola sp. nov., isolated from human faeces. J Microbiol. 2019 Dec;57(12):1073-1078. doi: 10.1007/s12275-019-9268-3. Epub 2019 Nov 4. PMID: 31680219.
ASV119	Barnesiella intestinihominis	Commensal	15200	0.00140966	22	0.192982	16016	0.0031509	57	0.982759	Yang J, Pu J, Lu S, Bai X, Wu Y, Jin D, Cheng Y, Zhang G, Zhu W, Luo X, Rosselló-Móra R, Xu J. Species-Level Analysis of Human Gut Microbiota With Metataxonomics. Front Microbiol. 2020 Aug 26;11:2029. doi: 10.3389/fmicb.2020.02029IF: 4.0 Q2 . PMID: 32983030; PMCID: PMC7479116.
ASV12	Prevotella corporis	Commensal	182	1.68788e-05	8	0.0701754	11	2.16408e-06	5	0.0862069	Yang J, Pu J, Lu S, Bai X, Wu Y, Jin D, Cheng Y, Zhang G, Zhu W, Luo X, Rosselló-Móra R, Xu J. Species-Level Analysis of Human Gut Microbiota With Metataxonomics. Front Microbiol. 2020 Aug 26;11:2029. doi: 10.3389/fmicb.2020.02029IF: 4.0 Q2 . PMID: 32983030; PMCID: PMC7479168.
ASV122	Roseburia inulinivorans	Commensal	12877	0.00119422	39	0.342105	74214	0.0146004	58	1	Yang J, Pu J, Lu S, Bai X, Wu Y, Jin D, Cheng Y, Zhang G, Zhu W, Luo X, Rosselló-Móra R, Xu J. Species-Level Analysis of Human Gut Microbiota With Metataxonomics. Front Microbiol. 2020 Aug 26;11:2029. doi: 10.3389/fmicb.2020.02029IF: 4.0 Q2 . PMID: 32983030; PMCID: PMC7479119.
ASV123	Parasutterella excrementihominis	Commensal	76594	0.00710339	50	0.438596	66864	0.0131544	58	1	Yang J, Pu J, Lu S, Bai X, Wu Y, Jin D, Cheng Y, Zhang G, Zhu W, Luo X, Rosselló-Móra R, Xu J. Species-Level Analysis of Human Gut Microbiota With Metataxonomics. Front Microbiol. 2020 Aug 26;11:2029. doi: 10.3389/fmicb.2020.02029IF: 4.0 Q2 . PMID: 32983030; PMCID: PMC7479109.
ASV125	Romboutsia sedimentorum	Commensal	84	7.79023e-06	9	0.0789474	328	6.45288e-05	32	0.551724	Wang Y, Song J, Zhai Y, Zhang C, Gerritsen J, Wang H, Chen X, Li Y, Zhao B, Zhao B, Ruan Z. Romboutsia sedimentorum sp. nov., isolated from an alkaline-saline lake sediment and emended description of the genus Romboutsia. Int J Syst Evol Microbiol. 2015 Apr;65(Pt 4):1193-1198. doi: 10.1099/ijs.0.000079IF: 2.0 Q4 . Epub 2015 Jan 21. PMID: 25609678.
ASV129	Peptococcus asaccharolyticus	Commensal	336	3.11609e-05	8	0.0701754	1477	0.000290577	42	0.724138	Verma R, Morrad S, Wirtz JJ. Peptoniphilus asaccharolyticus-associated septic arthritis and osteomyelitis in a woman with osteoarthritis and diabetes mellitus. BMJ Case Rep. 2017 Jun 2;2017:bcr2017219969. doi: 10.1136/bcr-2017-219969IF: 0.6 Q3 . PMID: 28576913; PMCID: PMC5534897.
ASV132	Eubacterium siraeum	Commensal	4456	0.000413253	10	0.0877193	14363	0.00282569	50	0.862069	Yang J, Pu J, Lu S, Bai X, Wu Y, Jin D, Cheng Y, Zhang G, Zhu W, Luo X, Rosselló-Móra R, Xu J. Species-Level Analysis of Human Gut Microbiota With Metataxonomics. Front Microbiol. 2020 Aug 26;11:2029. doi: 10.3389/fmicb.2020.02029IF: 4.0 Q2 . PMID: 32983030; PMCID: PMC7479133.
ASV139	Blautia obeum	Commensal	578	5.36042e-05	38	0.333333	2839	0.000558529	57	0.982759	Yang J, Pu J, Lu S, Bai X, Wu Y, Jin D, Cheng Y, Zhang G, Zhu W, Luo X, Rosselló-Móra R, Xu J. Species-Level Analysis of Human Gut Microbiota With Metataxonomics. Front Microbiol. 2020 Aug 26;11:2029. doi: 10.3389/fmicb.2020.02029IF: 4.0 Q2 . PMID: 32983030; PMCID: PMC7479154.
ASV14	Pseudoflavonifractor capillosus	Commensal	195	1.80845e-05	6	0.0526316	15	2.95101e-06	7	0.12069	Carlier JP, Bedora-Faure M, K'ouas G, Alauzet C, Mory F. Proposal to unify Clostridium orbiscindens Winter et al. 1991 and Eubacterium plautii (Seguin 1928) Hofstad and Aasjord 1982, with description of Flavonifractor plautii gen. nov., comb. nov., and reassignment of Bacteroides capillosus to Pseudoflavonifractor capillosus gen. nov., comb. nov. Int J Syst Evol Microbiol 2010; 60:585-590.
ASV140	Dysosmobacter welbionis	Commensal	45969	0.0042632	51	0.447368	5261	0.00103502	58	1	Le Roy T, Moens de Hase E, Van Hul M, Paquot A, Pelicaen R, Régnier M, Depommier C, Druart C, Everard A, Maiter D, Delzenne NM, Bindels LB, de Barsy M, Loumaye A, Hermans MP, Thissen JP, Vieira-Silva S, Falony G, Raes J, Muccioli GG, Cani PD. Dysosmobacter welbionis is a newly isolated human commensal bacterium preventing diet-induced obesity and metabolic disorders in mice. Gut. 2022 Mar;71(3):5…
ASV143	Arthrobacter russicus	Commensal	4	3.70963e-07	1	0.00877193	-	-	-	-	Yang J, Pu J, Lu S, Bai X, Wu Y, Jin D, Cheng Y, Zhang G, Zhu W, Luo X, Rosselló-Móra R, Xu J. Species-Level Analysis of Human Gut Microbiota With Metataxonomics. Front Microbiol. 2020 Aug 26;11:2029. doi: 10.3389/fmicb.2020.02029IF: 4.0 Q2 . PMID: 32983030; PMCID: PMC7479201.
ASV144	Alistipes senegalensis	Commensal	4652	0.00043143	20	0.175439	513	0.000100925	29	0.5	Mishra AK, Gimenez G, Lagier JC, Robert C, Raoult D, Fournier PE. Genome sequence and description of Alistipes senegalensis sp. nov. Stand Genomic Sci. (2012) 6:1–16. doi: 10.4056/sigs.3076460
ASV145	Paraprevotella xylaniphila	Commensal	7	6.49186e-07	2	0.0175439	1605	0.000315759	23	0.396552	Morotomi M, Nagai F, Sakon H, Tanaka R. Paraprevotella clara gen. nov., sp. nov. and Paraprevotella xylaniphila sp. nov., members of the family 'Prevotellaceae' isolated from human faeces. Int J Syst Evol Microbiol. 2009 Aug;59(Pt 8):1895-900. doi: 10.1099/ijs.0.008169-0. Epub 2009 Jun 30. PMID: 19567577.
ASV149	Lactococcus piscium	Commensal	3	2.78223e-07	2	0.0175439	-	-	-	-	Williams AM, Fryer JL, Collins MD. Lactococcus piscium sp. nov. a new Lactococcus species from salmonid fish. FEMS Microbiol Lett. 1990 Mar 1;56(1-2):109-13. doi: 10.1016/0378-1097(90)90134-c. PMID: 1692000.
ASV15	Merdimonas faecis	Commensal	78	7.23379e-06	8	0.0701754	3	5.90203e-07	3	0.0517241	Seo B, Yoo JE, Lee YM, Ko G. Merdimonas faecis gen. nov., sp. nov., isolated from human faeces. Int J Syst Evol Microbiol. 2017 Jul;67(7):2430-2435. doi: 10.1099/ijsem.0.001977. Epub 2017 Jul 26. PMID: 28741995.
ASV150	Lautropia mirabilis	Commensal	700	6.49186e-05	10	0.0877193	5	9.83671e-07	4	0.0689655	Gerner-Smidt P, Keiser-Nielsen H, Dorsch M, Stackebrandt E, Ursing J, Blom J, Christensen AC, Christensen JJ, Frederiksen W, Hoffmann S, et al. Lautropia mirabilis gen. nov., sp. nov., a gram-negative motile coccus with unusual morphology isolated from the human mouth. Microbiology (Reading). 1994 Jul;140 ( Pt 7):1787-97. doi: 10.1099/13500872-140-7-1787. PMID: 8075812.
ASV153	Bacteroides cellulosilyticus	Commensal	28086	0.00260472	40	0.350877	6150	0.00120992	57	0.982759	Yang J, Pu J, Lu S, Bai X, Wu Y, Jin D, Cheng Y, Zhang G, Zhu W, Luo X, Rosselló-Móra R, Xu J. Species-Level Analysis of Human Gut Microbiota With Metataxonomics. Front Microbiol. 2020 Aug 26;11:2029. doi: 10.3389/fmicb.2020.02029IF: 4.0 Q2 . PMID: 32983030; PMCID: PMC7479114.
ASV154	Holdemanella biformis	Commensal	1730	0.000160442	29	0.254386	2702	0.000531576	34	0.586207	Yang J, Pu J, Lu S, Bai X, Wu Y, Jin D, Cheng Y, Zhang G, Zhu W, Luo X, Rosselló-Móra R, Xu J. Species-Level Analysis of Human Gut Microbiota With Metataxonomics. Front Microbiol. 2020 Aug 26;11:2029. doi: 10.3389/fmicb.2020.02029IF: 4.0 Q2 . PMID: 32983030; PMCID: PMC7479146.
ASV156	Parabacteroides acidifaciens	Commensal	45	4.17334e-06	7	0.0614035	1417	0.000278772	38	0.655172	Wang YJ, Xu XJ, Zhou N, Sun Y, Liu C, Liu SJ, You X. Parabacteroides acidifaciens sp. nov., isolated from human faeces. Int J Syst Evol Microbiol. 2019 Mar;69(3):761-766. doi: 10.1099/ijsem.0.003230. Epub 2019 Jan 17. PMID: 30652964.
ASV157	Bacteroides finegoldii	Commensal	7257	0.00067302	14	0.122807	10713	0.00210761	55	0.948276	Yang J, Pu J, Lu S, Bai X, Wu Y, Jin D, Cheng Y, Zhang G, Zhu W, Luo X, Rosselló-Móra R, Xu J. Species-Level Analysis of Human Gut Microbiota With Metataxonomics. Front Microbiol. 2020 Aug 26;11:2029. doi: 10.3389/fmicb.2020.02029IF: 4.0 Q2 . PMID: 32983030; PMCID: PMC7479124.
ASV159	Subdoligranulum variabile	Commensal	48915	0.00453642	41	0.359649	15176	0.00298564	58	1	Yang J, Pu J, Lu S, Bai X, Wu Y, Jin D, Cheng Y, Zhang G, Zhu W, Luo X, Rosselló-Móra R, Xu J. Species-Level Analysis of Human Gut Microbiota With Metataxonomics. Front Microbiol. 2020 Aug 26;11:2029. doi: 10.3389/fmicb.2020.02029IF: 4.0 Q2 . PMID: 32983030; PMCID: PMC7479112.
ASV16	Phascolarctobacterium faecium	Commensal	181253	0.0168096	47	0.412281	14649	0.00288196	57	0.982759	Yang J, Pu J, Lu S, Bai X, Wu Y, Jin D, Cheng Y, Zhang G, Zhu W, Luo X, Rosselló-Móra R, Xu J. Species-Level Analysis of Human Gut Microbiota With Metataxonomics. Front Microbiol. 2020 Aug 26;11:2029. doi: 10.3389/fmicb.2020.02029IF: 4.0 Q2 . PMID: 32983030; PMCID: PMC7479103.
ASV161	Mesosutterella multiformis	Commensal	1022	9.47812e-05	10	0.0877193	6625	0.00130336	50	0.862069	Sakamoto M, Ikeyama N, Kunihiro T, Iino T, Yuki M, Ohkuma M. Mesosutterella multiformis gen. nov., sp. nov., a member of the family Sutterellaceae and Sutterella megalosphaeroides sp. nov., isolated from human faeces. Int J Syst Evol Microbiol. 2018 Dec;68(12):3942-3950. doi: 10.1099/ijsem.0.003096. Epub 2018 Nov 5. PMID: 30394865.
ASV162	Ruminococcus lactaris	Commensal	3028	0.000280819	8	0.0701754	3575	0.000703325	53	0.913793	Yang J, Pu J, Lu S, Bai X, Wu Y, Jin D, Cheng Y, Zhang G, Zhu W, Luo X, Rosselló-Móra R, Xu J. Species-Level Analysis of Human Gut Microbiota With Metataxonomics. Front Microbiol. 2020 Aug 26;11:2029. doi: 10.3389/fmicb.2020.02029IF: 4.0 Q2 . PMID: 32983030; PMCID: PMC7479139.
ASV163	Megasphaera micronuciformis	Commensal	1326	0.000122974	34	0.298246	38	7.4759e-06	15	0.258621	Marchandin H, Jumas-Bilak E, Gay B, Teyssier C, Jean-Pierre H, Siméon de Buochberg M, Carrière C, Carlier JP. Phylogenetic analysis of some Sporomusa sub-branch members isolated from human clinical specimens: description of Megasphaera micronuciformis sp. nov. Int J Syst Evol Microbiol. 2003 Mar;53(Pt 2):547-553. doi: 10.1099/ijs.0.02378-0IF: 2.0 Q4 . PMID: 12710625.
ASV164	Corynebacterium variabile	Commensal	4	3.70963e-07	3	0.0263158	3	5.90203e-07	2	0.0344828	Collins MD. Transfer of Arthrobacter variabilis (Müller) to the genus Corynebacterium, as Corynebacterium variabilis comb. nov. Int. J. Syst. Bacteriol. 1987; 37:287-288.
ASV167	Clostridium butyricum	Commensal	1811	0.000167954	5	0.0438596	32	6.2955e-06	9	0.155172	Yang J, Pu J, Lu S, Bai X, Wu Y, Jin D, Cheng Y, Zhang G, Zhu W, Luo X, Rosselló-Móra R, Xu J. Species-Level Analysis of Human Gut Microbiota With Metataxonomics. Front Microbiol. 2020 Aug 26;11:2029. doi: 10.3389/fmicb.2020.02029IF: 4.0 Q2 . PMID: 32983030; PMCID: PMC7479145.
ASV168	Megasphaera indica	Commensal	118	1.09434e-05	10	0.0877193	841	0.000165454	15	0.258621	Lanjekar VB, Marathe NP, Ramana VV, Shouche YS, Ranade DR. Megasphaera indica sp. nov., an obligate anaerobic bacteria isolated from human faeces. Int J Syst Evol Microbiol. 2014 Jul;64(Pt 7):2250-2256. doi: 10.1099/ijs.0.059816-0IF: 2.0 Q4 . Epub 2014 Apr 7. PMID: 24711592.
ASV169	Butyrivibrio crossotus	Commensal	1	9.27409e-08	1	0.00877193	7562	0.0014877	35	0.603448	Yang J, Pu J, Lu S, Bai X, Wu Y, Jin D, Cheng Y, Zhang G, Zhu W, Luo X, Rosselló-Móra R, Xu J. Species-Level Analysis of Human Gut Microbiota With Metataxonomics. Front Microbiol. 2020 Aug 26;11:2029. doi: 10.3389/fmicb.2020.02029IF: 4.0 Q2 . PMID: 32983030; PMCID: PMC7479205.
ASV172	Acidaminococcus fermentans	Commensal	202	1.87337e-05	2	0.0175439	1118	0.000219949	9	0.155172	Yang J, Pu J, Lu S, Bai X, Wu Y, Jin D, Cheng Y, Zhang G, Zhu W, Luo X, Rosselló-Móra R, Xu J. Species-Level Analysis of Human Gut Microbiota With Metataxonomics. Front Microbiol. 2020 Aug 26;11:2029. doi: 10.3389/fmicb.2020.02029IF: 4.0 Q2 . PMID: 32983030; PMCID: PMC7479167.
ASV173	Sutterella massiliensis	Commensal	15306	0.00141949	14	0.122807	51889	0.0102083	49	0.844828	Ndongo, S., Cadoret, F., Dubourg, G., Delerce, J., Fournier, P.-E., Raoult, D., and Lagier, J.-C. "'Collinsella phocaeensis' sp. nov., 'Clostridium merdae' sp. nov., 'Sutterella massiliensis' sp. nov., 'Sutturella (sic) timonensis' sp. nov., 'Enorma phocaeensis' sp. nov., 'Mailhella massiliensis' gen. nov., sp. nov., 'Mordavella massiliensis' gen. nov., sp. nov. and 'Massiliprevotella massiliensi…
ASV177	Enterocloster lavalensis	Commensal	1370	0.000127055	34	0.298246	336	6.61027e-05	33	0.568966	Haas, K.N., and Blanchard, J.L. "Reclassification of the Clostridium clostridioforme and Clostridium sphenoides clades as Enterocloster gen. nov. and Lacrimispora gen. nov., including reclassification of 15 taxa." Int. J. Syst. Evol. Microbiol. (2020) 70(1):23-34.
ASV178	Fusicatenibacter saccharivorans	Commensal	4750	0.000440519	37	0.324561	5183	0.00101967	58	1	Yang J, Pu J, Lu S, Bai X, Wu Y, Jin D, Cheng Y, Zhang G, Zhu W, Luo X, Rosselló-Móra R, Xu J. Species-Level Analysis of Human Gut Microbiota With Metataxonomics. Front Microbiol. 2020 Aug 26;11:2029. doi: 10.3389/fmicb.2020.02029IF: 4.0 Q2 . PMID: 32983030; PMCID: PMC7479131.
ASV18	Bacteroides thetaiotaomicron	Commensal	210481	0.0195202	76	0.666667	13769	0.00270883	58	1	Yang J, Pu J, Lu S, Bai X, Wu Y, Jin D, Cheng Y, Zhang G, Zhu W, Luo X, Rosselló-Móra R, Xu J. Species-Level Analysis of Human Gut Microbiota With Metataxonomics. Front Microbiol. 2020 Aug 26;11:2029. doi: 10.3389/fmicb.2020.02029IF: 4.0 Q2 . PMID: 32983030; PMCID: PMC7479101.
ASV183	Lawsonibacter asaccharolyticus	Commensal	4351	0.000403515	29	0.254386	566	0.000111352	47	0.810345	Sakamoto M, Iino T, Yuki M, Ohkuma M. Lawsonibacter asaccharolyticus gen. nov., sp. nov., a butyrate-producing bacterium isolated from human faeces. Int J Syst Evol Microbiol. 2018 Jun;68(6):2074-2081. doi: 10.1099/ijsem.0.002800. Epub 2018 May 10. PMID: 29745868.
ASV184	Alistipes dispar	Commensal	105	9.73779e-06	6	0.0526316	104	2.04604e-05	8	0.137931	Sakamoto M, Ikeyama N, Ogata Y, Suda W, Iino T, Hattori M, Ohkuma M. Alistipes communis sp. nov., Alistipes dispar sp. nov. and Alistipes onderdonkii subsp. vulgaris subsp. nov., isolated from human faeces, and creation of Alistipes onderdonkii subsp. onderdonkii subsp. nov. Int J Syst Evol Microbiol. 2020 Jan;70(1):473-480. doi: 10.1099/ijsem.0.003778IF: 2.0 Q4 . PMID: 31633480.
ASV185	Butyricimonas faecihominis	Commensal	7982	0.000740258	14	0.122807	2155	0.000423962	44	0.758621	Yang J, Pu J, Lu S, Bai X, Wu Y, Jin D, Cheng Y, Zhang G, Zhu W, Luo X, Rosselló-Móra R, Xu J. Species-Level Analysis of Human Gut Microbiota With Metataxonomics. Front Microbiol. 2020 Aug 26;11:2029. doi: 10.3389/fmicb.2020.02029IF: 4.0 Q2 . PMID: 32983030; PMCID: PMC7479122.
ASV19	Prevotella copri	Commensal	1206653	0.111906	65	0.570175	973881	0.191596	57	0.982759	Yang J, Pu J, Lu S, Bai X, Wu Y, Jin D, Cheng Y, Zhang G, Zhu W, Luo X, Rosselló-Móra R, Xu J. Species-Level Analysis of Human Gut Microbiota With Metataxonomics. Front Microbiol. 2020 Aug 26;11:2029. doi: 10.3389/fmicb.2020.02029IF: 4.0 Q2 . PMID: 32983030; PMCID: PMC7479098.
ASV190	Allisonella histaminiformans	Commensal	2510	0.00023278	26	0.22807	830	0.000163289	36	0.62069	Garner MR, Flint JF, Russell JB. Allisonella histaminiformans gen. nov., sp. nov. A novel bacterium that produces histamine, utilizes histidine as its sole energy source, and could play a role in bovine and equine laminitis. Syst Appl Microbiol. 2002 Dec;25(4):498-506. doi: 10.1078/07232020260517625. PMID: 12583709.
ASV197	Olsenella faecalis	Commensal	668	6.19509e-05	4	0.0350877	-	-	-	-	Han KI, Lee KC, Eom MK, Kim JS, Suh MK, Park SH, Lee JH, Kang SW, Park JE, Oh BS, Yu SY, Choi SH, Lee DH, Yoon H, Kim BY, Yang SJ, Lee JS. Olsenella faecalis sp. nov., an anaerobic actinobacterium isolated from human faeces. Int J Syst Evol Microbiol. 2019 Aug;69(8):2323-2328. doi: 10.1099/ijsem.0.003469. Epub 2019 May 28. PMID: 31135332.
ASV198	Parabacteroides faecis	Commensal	966	8.95877e-05	11	0.0964912	31	6.09876e-06	12	0.206897	Yang J, Pu J, Lu S, Bai X, Wu Y, Jin D, Cheng Y, Zhang G, Zhu W, Luo X, Rosselló-Móra R, Xu J. Species-Level Analysis of Human Gut Microbiota With Metataxonomics. Front Microbiol. 2020 Aug 26;11:2029. doi: 10.3389/fmicb.2020.02029IF: 4.0 Q2 . PMID: 32983030; PMCID: PMC7479151.
ASV201	Alistipes ihumii	Commensal	1104	0.000102386	15	0.131579	595	0.000117057	41	0.706897	Pfleiderer A, Mishra AK, Lagier JC, Robert C, Caputo A, Raoult D, Fournier PE. Non-contiguous finished genome sequence and description of Alistipes ihumii sp. nov. Stand Genomic Sci. 2014 Feb 15;9(3):1221-35. doi: 10.4056/sigs.4698398. PMID: 25197494; PMCID: PMC4149002.
ASV202	Clostridium citroniae	Commensal	2665	0.000247154	35	0.307018	62	1.21975e-05	27	0.465517	Yang J, Pu J, Lu S, Bai X, Wu Y, Jin D, Cheng Y, Zhang G, Zhu W, Luo X, Rosselló-Móra R, Xu J. Species-Level Analysis of Human Gut Microbiota With Metataxonomics. Front Microbiol. 2020 Aug 26;11:2029. doi: 10.3389/fmicb.2020.02029IF: 4.0 Q2 . PMID: 32983030; PMCID: PMC7479140.
ASV205	Ruthenibacterium lactatiformans	Commensal	36038	0.0033422	62	0.54386	686	0.00013496	53	0.913793	Shkoporov AN, Chaplin AV, Shcherbakova VA, Suzina NE, Kafarskaia LI, Bozhenko VK, Efimov BA. Ruthenibacterium lactatiformans gen. nov., sp. nov., an anaerobic, lactate-producing member of the family Ruminococcaceae isolated from human faeces. Int J Syst Evol Microbiol. 2016 Aug;66(8):3041-3049. doi: 10.1099/ijsem.0.001143. Epub 2016 May 6. PMID: 27154556.
ASV206	Dorea formicigenerans	Commensal	958	8.88457e-05	31	0.27193	2428	0.000477671	57	0.982759	Yang J, Pu J, Lu S, Bai X, Wu Y, Jin D, Cheng Y, Zhang G, Zhu W, Luo X, Rosselló-Móra R, Xu J. Species-Level Analysis of Human Gut Microbiota With Metataxonomics. Front Microbiol. 2020 Aug 26;11:2029. doi: 10.3389/fmicb.2020.02029IF: 4.0 Q2 . PMID: 32983030; PMCID: PMC7479152.
ASV210	Intestinimonas butyriciproducens	Commensal	1472	0.000136515	22	0.192982	280	5.50856e-05	37	0.637931	Kläring K, Hanske L, Bui N, Charrier C, Blaut M, Haller D, Plugge CM, Clavel T. Intestinimonas butyriciproducens gen. nov., sp. nov., a butyrate-producing bacterium from the mouse intestine. Int J Syst Evol Microbiol. 2013 Dec;63(Pt 12):4606-4612. doi: 10.1099/ijs.0.051441-0IF: 2.0 Q4 . Epub 2013 Aug 5. PMID: 23918795IF: 2.0 Q4 .
ASV211	Salmonella subterranea	Commensal	5	4.63704e-07	1	0.00877193	-	-	-	-	Shelobolina ES, Sullivan SA, O'Neill KR, Nevin KP, Lovley DR. Isolation, characterization, and U(VI)-reducing potential of a facultatively anaerobic, acid-resistant Bacterium from Low-pH, nitrate- and U(VI)-contaminated subsurface sediment and description of Salmonella subterranea sp. nov. Appl Environ Microbiol. 2004 May;70(5):2959-65. doi: 10.1128/AEM.70.5.2959-2965.2004. PMID: 15128557; PMCID:…
ASV216	Phocea massiliensis	Commensal	188	1.74353e-05	18	0.157895	272	5.35117e-05	31	0.534483	Ndongo S, Lagier JC, Fournier PE, Raoult D, Khelaifia S. 'Phocea massiliensis' a new bacterial species isolated from the human gut. New Microbes New Infect. 2016 Jun 15;13:67-8. doi: 10.1016/j.nmni.2016.06.009. PMID: 27482388; PMCID: PMC4954938.
ASV224	Schaalia odontolytica	Commensal	69	6.39912e-06	14	0.122807	13	2.55755e-06	11	0.189655	Nouioui I, Carro L, Garcia-Lopez M, Meier-Kolthoff JP, Woyke T, Kyrpides NC, Pukall R, Klenk HP, Goodfellow M, Goker M. Genome-Based Taxonomic Classification of the Phylum Actinobacteria. Front Microbiol 2018; 9:2007.
ASV23	Anaerotruncus colihominis	Commensal	3423	0.000317452	42	0.368421	370	7.27917e-05	37	0.637931	Yang J, Pu J, Lu S, Bai X, Wu Y, Jin D, Cheng Y, Zhang G, Zhu W, Luo X, Rosselló-Móra R, Xu J. Species-Level Analysis of Human Gut Microbiota With Metataxonomics. Front Microbiol. 2020 Aug 26;11:2029. doi: 10.3389/fmicb.2020.02029IF: 4.0 Q2 . PMID: 32983030; PMCID: PMC7479137.
ASV235	Peptostreptococcus stomatis	Commensal	282	2.61529e-05	22	0.192982	8	1.57387e-06	7	0.12069	Yang J, Pu J, Lu S, Bai X, Wu Y, Jin D, Cheng Y, Zhang G, Zhu W, Luo X, Rosselló-Móra R, Xu J. Species-Level Analysis of Human Gut Microbiota With Metataxonomics. Front Microbiol. 2020 Aug 26;11:2029. doi: 10.3389/fmicb.2020.02029IF: 4.0 Q2 . PMID: 32983030; PMCID: PMC7479163.
ASV236	Clostridium methylpentosum	Commensal	85	7.88297e-06	15	0.131579	2	3.93469e-07	2	0.0344828	Himelbloom BH, Canale-Parola E. Clostridium methylpentosum sp. nov.: a ring-shaped intestinal bacterium that ferments only methylpentoses and pentoses. Arch Microbiol. 1989;151(4):287-93. doi: 10.1007/BF00406553. PMID: 2742449.
ASV239	Bacteroides dorei	Commensal	9764	0.000905522	24	0.210526	716	0.000140862	44	0.758621	Yang J, Pu J, Lu S, Bai X, Wu Y, Jin D, Cheng Y, Zhang G, Zhu W, Luo X, Rosselló-Móra R, Xu J. Species-Level Analysis of Human Gut Microbiota With Metataxonomics. Front Microbiol. 2020 Aug 26;11:2029. doi: 10.3389/fmicb.2020.02029IF: 4.0 Q2 . PMID: 32983030; PMCID: PMC7479121.
ASV240	Parabacteroides johnsonii	Commensal	3663	0.00033971	8	0.0701754	976	0.000192013	29	0.5	Yang J, Pu J, Lu S, Bai X, Wu Y, Jin D, Cheng Y, Zhang G, Zhu W, Luo X, Rosselló-Móra R, Xu J. Species-Level Analysis of Human Gut Microbiota With Metataxonomics. Front Microbiol. 2020 Aug 26;11:2029. doi: 10.3389/fmicb.2020.02029IF: 4.0 Q2 . PMID: 32983030; PMCID: PMC7479136.
ASV245	Sutterella parvirubra	Commensal	406	3.76528e-05	3	0.0263158	3819	0.000751328	9	0.155172	Yang J, Pu J, Lu S, Bai X, Wu Y, Jin D, Cheng Y, Zhang G, Zhu W, Luo X, Rosselló-Móra R, Xu J. Species-Level Analysis of Human Gut Microbiota With Metataxonomics. Front Microbiol. 2020 Aug 26;11:2029. doi: 10.3389/fmicb.2020.02029IF: 4.0 Q2 . PMID: 32983030; PMCID: PMC7479160.
ASV249	Romboutsia timonensis	Commensal	621	5.75921e-05	22	0.192982	6988	0.00137478	57	0.982759	Ricaboni D, Mailhe M, Khelaifia S, Raoult D, Million M. Romboutsia timonensis, a new species isolated from human gut. New Microbes New Infect. 2016 Apr 13;12:6-7. doi: 10.1016/j.nmni.2016.04.001IF: 2.9 Q2 . PMID: 27200178; PMCID: PMC4864248.
ASV250	Mitsuokella multacida	Commensal	3009	0.000279057	4	0.0350877	572	0.000112532	20	0.344828	Shah HN, Collins MD. Reclassification of Bacteroides multiacidus (Mitsuoka, Terada, Watanabe and Uchida) in a new genus Mitsuokella, as Mitsuokella multiacidus comb. nov. Zentralbl. Bakteriol. Parasitenkd. Infektionskr. Hyg. I Abt. Orig. C 1982; 3:491-494.
ASV251	Blautia wexlerae	Commensal	567	5.25841e-05	16	0.140351	194	3.81665e-05	28	0.482759	Yang J, Pu J, Lu S, Bai X, Wu Y, Jin D, Cheng Y, Zhang G, Zhu W, Luo X, Rosselló-Móra R, Xu J. Species-Level Analysis of Human Gut Microbiota With Metataxonomics. Front Microbiol. 2020 Aug 26;11:2029. doi: 10.3389/fmicb.2020.02029IF: 4.0 Q2 . PMID: 32983030; PMCID: PMC7479156.
ASV253	Intestinibacter bartlettii	Commensal	4689	0.000434862	44	0.385965	2501	0.000492032	55	0.948276	Yang J, Pu J, Lu S, Bai X, Wu Y, Jin D, Cheng Y, Zhang G, Zhu W, Luo X, Rosselló-Móra R, Xu J. Species-Level Analysis of Human Gut Microbiota With Metataxonomics. Front Microbiol. 2020 Aug 26;11:2029. doi: 10.3389/fmicb.2020.02029IF: 4.0 Q2 . PMID: 32983030; PMCID: PMC7479132.
ASV254	Dialister succinatiphilus	Commensal	448	4.15479e-05	2	0.0175439	1570	0.000308873	11	0.189655	Morotomi M, Nagai F, Sakon H, Tanaka R. Dialister succinatiphilus sp. nov. and Barnesiella intestinihominis sp. nov., isolated from human faeces. Int J Syst Evol Microbiol. 2008 Dec;58(Pt 12):2716-20. doi: 10.1099/ijs.0.2008/000810-0IF: 2.0 Q4 . PMID: 19060046.
ASV259	Blautia faecicola	Commensal	159	1.47458e-05	7	0.0614035	256	5.0364e-05	33	0.568966	Kim JS, Park JE, Lee KC, Choi SH, Oh BS, Yu SY, Eom MK, Kang SW, Han KI, Suh MK, Lee DH, Yoon H, Kim BY, Yang SJ, Lee JH, Lee JS, Park SH. Blautia faecicola sp. nov., isolated from faeces from a healthy human. Int J Syst Evol Microbiol. 2020 Mar;70(3):2059-2065. doi: 10.1099/ijsem.0.004015. PMID: 32100703.
ASV260	Clostridium scindens	Commensal	2012	0.000186595	17	0.149123	145	2.85265e-05	15	0.258621	Yang J, Pu J, Lu S, Bai X, Wu Y, Jin D, Cheng Y, Zhang G, Zhu W, Luo X, Rosselló-Móra R, Xu J. Species-Level Analysis of Human Gut Microbiota With Metataxonomics. Front Microbiol. 2020 Aug 26;11:2029. doi: 10.3389/fmicb.2020.02029IF: 4.0 Q2 . PMID: 32983030; PMCID: PMC7479143.
ASV263	Faecalimonas umbilicata	Commensal	627	5.81485e-05	17	0.149123	1978	0.00038914	16	0.275862	Sakamoto M, Iino T, Ohkuma M. Faecalimonas umbilicata gen. nov., sp. nov., isolated from human faeces, and reclassification of Eubacterium contortum, Eubacterium fissicatena and Clostridium oroticum as Faecalicatena contorta gen. nov., comb. nov., Faecalicatena fissicatena comb. nov. and Faecalicatena orotica comb. nov. Int J Syst Evol Microbiol. 2017 May;67(5):1219-1227. doi: 10.1099/ijsem.0.001…
ASV264	Clostridium absonum	Commensal	413	3.8302e-05	25	0.219298	1786	0.000351367	54	0.931034	Masaki T, Umehashi H, Miyazaki H, Takano M, Yamakawa K, Nakamura S. Clostridium absonum from gas gangrene. Jpn J Med Sci Biol. 1988 Feb;41(1):27-30. doi: 10.7883/yoken1952.41.27. PMID: 2903940.
ASV267	Sellimonas intestinalis	Commensal	489	4.53503e-05	14	0.122807	48	9.44325e-06	15	0.258621	Yang J, Pu J, Lu S, Bai X, Wu Y, Jin D, Cheng Y, Zhang G, Zhu W, Luo X, Rosselló-Móra R, Xu J. Species-Level Analysis of Human Gut Microbiota With Metataxonomics. Front Microbiol. 2020 Aug 26;11:2029. doi: 10.3389/fmicb.2020.02029IF: 4.0 Q2 . PMID: 32983030; PMCID: PMC7479158.
ASV271	Longicatena caecimuris	Commensal	133	1.23345e-05	6	0.0526316	197	3.87567e-05	7	0.12069	Lagkouvardos I, Pukall R, Abt B, Foesel BU, Meier-Kolthoff JP, Kumar N, Bresciani A, Martinez I, Just S, Ziegler C, et al. The Mouse Intestinal Bacterial Collection (miBC) provides host-specific insight into cultured diversity and functional potential of the gut microbiota. Nat Microbiol 2016; 1:16131
ASV272	Clostridium glycyrrhizinilyticum*	Commensal	132	1.22418e-05	18	0.157895	78	1.53453e-05	18	0.310345	Yang J, Pu J, Lu S, Bai X, Wu Y, Jin D, Cheng Y, Zhang G, Zhu W, Luo X, Rosselló-Móra R, Xu J. Species-Level Analysis of Human Gut Microbiota With Metataxonomics. Front Microbiol. 2020 Aug 26;11:2029. doi: 10.3389/fmicb.2020.02029IF: 4.0 Q2 . PMID: 32983030; PMCID: PMC7479170.
ASV273	Massiliimalia timonensis	Commensal	74	6.86282e-06	12	0.105263	8	1.57387e-06	4	0.0689655	Afouda P, Traore SI, Dione N, Andrieu C, Tomei E, Richez M, Di Pinto F, Lagier JC, Dubourg G, Raoult D, Fournier PE. Description and genomic characterization of Massiliimalia massiliensis gen. nov., sp. nov., and Massiliimalia timonensis gen. nov., sp. nov., two new members of the family Ruminococcaceae isolated from the human gut. Antonie Van Leeuwenhoek. 2019 Jun;112(6):905-918. doi: 10.1007/s1…
ASV275	Holdemania filiformis	Commensal	73	6.77008e-06	10	0.0877193	305	6.0004e-05	37	0.637931	Yang J, Pu J, Lu S, Bai X, Wu Y, Jin D, Cheng Y, Zhang G, Zhu W, Luo X, Rosselló-Móra R, Xu J. Species-Level Analysis of Human Gut Microbiota With Metataxonomics. Front Microbiol. 2020 Aug 26;11:2029. doi: 10.3389/fmicb.2020.02029IF: 4.0 Q2 . PMID: 32983030; PMCID: PMC7479182.
ASV276	Blautia caecimuris	Commensal	296	2.74513e-05	19	0.166667	68	1.33779e-05	13	0.224138	Lagkouvardos I, Pukall R, Abt B, Foesel BU, Meier-Kolthoff JP, Kumar N, Bresciani A, Martinez I, Just S, Ziegler C, et al. The Mouse Intestinal Bacterial Collection (miBC) provides host-specific insight into cultured diversity and functional potential of the gut microbiota. Nat Microbiol 2016; 1:16131.
ASV277	Lactonifactor longoviformis	Commensal	56	5.19349e-06	10	0.0877193	9	1.77061e-06	7	0.12069	Yang J, Pu J, Lu S, Bai X, Wu Y, Jin D, Cheng Y, Zhang G, Zhu W, Luo X, Rosselló-Móra R, Xu J. Species-Level Analysis of Human Gut Microbiota With Metataxonomics. Front Microbiol. 2020 Aug 26;11:2029. doi: 10.3389/fmicb.2020.02029IF: 4.0 Q2 . PMID: 32983030; PMCID: PMC7479185.
ASV278	Haemophilus sputorum	Commensal	85	7.88297e-06	7	0.0614035	89	1.75094e-05	13	0.224138	Yang J, Pu J, Lu S, Bai X, Wu Y, Jin D, Cheng Y, Zhang G, Zhu W, Luo X, Rosselló-Móra R, Xu J. Species-Level Analysis of Human Gut Microbiota With Metataxonomics. Front Microbiol. 2020 Aug 26;11:2029. doi: 10.3389/fmicb.2020.02029IF: 4.0 Q2 . PMID: 32983030; PMCID: PMC7479179.
ASV279	Bariatricus massiliensis	Commensal	4	3.70963e-07	1	0.00877193	-	-	-	-	Bessis S, Amadou T, Dubourg G, Raoult D, Fournier PE. "Bariatricus massiliensis" as a new bacterial species from human gut microbiota. New Microbes New Infect. 2016 Apr 13;12:54-5. doi: 10.1016/j.nmni.2016.04.003IF: 2.9 Q2 . PMID: 27222720; PMCID: PMC4872373.
ASV280	Aggregatibacter segnis	Commensal	382	3.5427e-05	13	0.114035	136	2.67559e-05	27	0.465517	Yang J, Pu J, Lu S, Bai X, Wu Y, Jin D, Cheng Y, Zhang G, Zhu W, Luo X, Rosselló-Móra R, Xu J. Species-Level Analysis of Human Gut Microbiota With Metataxonomics. Front Microbiol. 2020 Aug 26;11:2029. doi: 10.3389/fmicb.2020.02029IF: 4.0 Q2 . PMID: 32983030; PMCID: PMC7479161.
ASV283	Faecalicatena contorta	Commensal	83	7.69749e-06	19	0.166667	73	1.43616e-05	18	0.310345	Sakamoto M, Iino T, Ohkuma M. Faecalimonas umbilicata gen. nov., sp. nov., isolated from human faeces, and reclassification of Eubacterium contortum, Eubacterium fissicatena and Clostridium oroticum as Faecalicatena contorta gen. nov., comb. nov., Faecalicatena fissicatena comb. nov. and Faecalicatena orotica comb. nov. Int J Syst Evol Microbiol. 2017 May;67(5):1219-1227. doi: 10.1099/ijsem.0.001…
ASV287	Anaerotignum lactatifermentans	Commensal	3283	0.000304468	17	0.149123	837	0.000164667	30	0.517241	Ueki A, Goto K, Ohtaki Y, Kaku N, Ueki K. Description of Anaerotignum aminivorans gen. nov., sp. nov., a strictly anaerobic, amino-acid-decomposing bacterium isolated from a methanogenic reactor, and reclassification of Clostridium propionicum, Clostridium neopropionicum and Clostridium lactatifermentans as species of the genus Anaerotignum. Int J Syst Evol Microbiol. 2017 Oct;67(10):4146-4153. d…
ASV293	Sutterella sp. 8	Commensal	720	6.67734e-05	7	0.0614035	65	1.27877e-05	8	0.137931	Wexler HM, Reeves D, Summanen PH, Molitoris E, McTeague M, Duncan J, Wilson KH, Finegold SM. Sutterella wadsworthensis gen. nov., sp. nov., bile-resistant microaerophilic Campylobacter gracilis-like clinical isolates. Int J Syst Bacteriol 1996; 46:252-258.
ASV295	Roseburia intestinalis	Commensal	110	1.02015e-05	9	0.0789474	11646	0.00229117	54	0.931034	Yang J, Pu J, Lu S, Bai X, Wu Y, Jin D, Cheng Y, Zhang G, Zhu W, Luo X, Rosselló-Móra R, Xu J. Species-Level Analysis of Human Gut Microbiota With Metataxonomics. Front Microbiol. 2020 Aug 26;11:2029. doi: 10.3389/fmicb.2020.02029IF: 4.0 Q2 . PMID: 32983030; PMCID: PMC7479172.
ASV298	Prevotella timonensis	Commensal	1247	0.000115648	18	0.157895	4	7.86937e-07	3	0.0517241	Yang J, Pu J, Lu S, Bai X, Wu Y, Jin D, Cheng Y, Zhang G, Zhu W, Luo X, Rosselló-Móra R, Xu J. Species-Level Analysis of Human Gut Microbiota With Metataxonomics. Front Microbiol. 2020 Aug 26;11:2029. doi: 10.3389/fmicb.2020.02029IF: 4.0 Q2 . PMID: 32983030; PMCID: PMC7479149.
ASV299	Oscillibacter massiliensis	Commensal	871	8.07773e-05	24	0.210526	863	0.000169782	46	0.793103	Traore SI, Azhar EI, Yasir M, Bibi F, Fournier PE, Jiman-Fatani AA, Delerce J, Cadoret F, Lagier JC, Raoult D. Description of 'Beduinibacterium massiliense' gen. nov., sp. nov., 'Massilimaliae massiliensis' gen. nov., sp. nov., 'Provencibacterium massiliense' gen. nov., sp. nov. and 'Oscilibacter massiliensis' sp. nov., isolated from a faecal specimen of a 19-year-old healthy Saudi Arabian Bedoui…
ASV3	Escherichia coli*	Commensal	84934	0.00787685	86	0.754386	1438	0.000282904	51	0.87931	Yang J, Pu J, Lu S, Bai X, Wu Y, Jin D, Cheng Y, Zhang G, Zhu W, Luo X, Rosselló-Móra R, Xu J. Species-Level Analysis of Human Gut Microbiota With Metataxonomics. Front Microbiol. 2020 Aug 26;11:2029. doi: 10.3389/fmicb.2020.02029IF: 4.0 Q2 . PMID: 32983030; PMCID: PMC7479107.
ASV30	Bacteroides vulgatus	Commensal	1205900	0.111836	86	0.754386	279259	0.0549398	58	1	Yang J, Pu J, Lu S, Bai X, Wu Y, Jin D, Cheng Y, Zhang G, Zhu W, Luo X, Rosselló-Móra R, Xu J. Species-Level Analysis of Human Gut Microbiota With Metataxonomics. Front Microbiol. 2020 Aug 26;11:2029. doi: 10.3389/fmicb.2020.02029IF: 4.0 Q2 . PMID: 32983030; PMCID: PMC7479099.
ASV301	Raoultibacter massiliensis	Commensal	11	1.02015e-06	4	0.0350877	-	-	-	-	Traore SI, Yasir M, Azhar EI, Bibi F, Bittar F, Jiman-Fatani AA, Fournier PE, Edouard S. "Raoultibacter massiliensis" gen. nov., sp. nov., a new bacterium isolated from the human gut of a Saudi Bedouin. New Microbes New Infect. 2016 Jul 5;14:1-3. doi: 10.1016/j.nmni.2016.06.013IF: 2.9 Q2 . PMID: 27595003; PMCID: PMC4995522.
ASV303	Bacteroides coagulans	Commensal	107	9.92327e-06	8	0.0701754	11	2.16408e-06	3	0.0517241	Yang J, Pu J, Lu S, Bai X, Wu Y, Jin D, Cheng Y, Zhang G, Zhu W, Luo X, Rosselló-Móra R, Xu J. Species-Level Analysis of Human Gut Microbiota With Metataxonomics. Front Microbiol. 2020 Aug 26;11:2029. doi: 10.3389/fmicb.2020.02029IF: 4.0 Q2 . PMID: 32983030; PMCID: PMC7479173.
ASV305	Senegalimassilia faecalis	Commensal	91	8.43942e-06	6	0.0526316	-	-	-	-	Han KI, Kim JS, Lee KC, Eom MK, Suh MK, Kim HS, Park SH, Lee JH, Kang SW, Park JE, Oh BS, Yu SY, Choi SH, Lee DH, Yoon H, Kim BY, Lee JH, Lee JS. Senegalimassilia faecalis sp. nov., an anaerobic actinobacterium isolated from human faeces, and emended description of the genus Senegalimassilia. Int J Syst Evol Microbiol. 2020 Mar;70(3):1684-1690. doi: 10.1099/ijsem.0.003958IF: 2.0 Q4 . PMID: 319131…
ASV306	Peptoniphilus lacrimalis	Commensal	114	1.05725e-05	9	0.0789474	3	5.90203e-07	2	0.0344828	Ezaki T, Kawamura Y, Li N, Li ZY, Zhao L, Shu S. Proposal of the genera Anaerococcus gen. nov., Peptoniphilus gen. nov. and Gallicola gen. nov. for members of the genus Peptostreptococcus. Int J Syst Evol Microbiol 2001; 51:1521-1528.
ASV307	Prevotella buccalis	Commensal	316	2.93061e-05	11	0.0964912	12	2.36081e-06	4	0.0689655	Yang J, Pu J, Lu S, Bai X, Wu Y, Jin D, Cheng Y, Zhang G, Zhu W, Luo X, Rosselló-Móra R, Xu J. Species-Level Analysis of Human Gut Microbiota With Metataxonomics. Front Microbiol. 2020 Aug 26;11:2029. doi: 10.3389/fmicb.2020.02029IF: 4.0 Q2 . PMID: 32983030; PMCID: PMC7479162.
ASV309	Acidovorax wautersii	Commensal	27	2.504e-06	12	0.105263	-	-	-	-	Yang J, Pu J, Lu S, Bai X, Wu Y, Jin D, Cheng Y, Zhang G, Zhu W, Luo X, Rosselló-Móra R, Xu J. Species-Level Analysis of Human Gut Microbiota With Metataxonomics. Front Microbiol. 2020 Aug 26;11:2029. doi: 10.3389/fmicb.2020.02029IF: 4.0 Q2 . PMID: 32983030; PMCID: PMC7479189.
ASV310	Hydrogeniiclostidium mannosilyticum	Commensal	97	8.99586e-06	11	0.0964912	20	3.93469e-06	11	0.189655	Chaplin AV, Sokolova SR, Shcherbakova VA, Suzina NE, Kochetkova TO, Goltsov AY, Trofimov DY, Efimov BA. Hydrogeniiclostidium mannosilyticum gen. nov., sp. nov. isolated from human faeces. Int J Syst Evol Microbiol. 2020 Feb;70(2):1210-1216. doi: 10.1099/ijsem.0.003900IF: 2.0 Q4 . PMID: 32122456.
ASV313	Anaerococcus vaginalis	Commensal	19	1.76208e-06	6	0.0526316	-	-	-	-	Yang J, Pu J, Lu S, Bai X, Wu Y, Jin D, Cheng Y, Zhang G, Zhu W, Luo X, Rosselló-Móra R, Xu J. Species-Level Analysis of Human Gut Microbiota With Metataxonomics. Front Microbiol. 2020 Aug 26;11:2029. doi: 10.3389/fmicb.2020.02029IF: 4.0 Q2 . PMID: 32983030; PMCID: PMC7479191.
ASV315	Peptoniphilus duerdenii	Commensal	26	2.41126e-06	6	0.0526316	1	1.96734e-07	1	0.0172414	Yang J, Pu J, Lu S, Bai X, Wu Y, Jin D, Cheng Y, Zhang G, Zhu W, Luo X, Rosselló-Móra R, Xu J. Species-Level Analysis of Human Gut Microbiota With Metataxonomics. Front Microbiol. 2020 Aug 26;11:2029. doi: 10.3389/fmicb.2020.02029IF: 4.0 Q2 . PMID: 32983030; PMCID: PMC7479190.
ASV317	Eubacterium hallii	Commensal	129	1.19636e-05	18	0.157895	221	4.34783e-05	42	0.724138	Yang J, Pu J, Lu S, Bai X, Wu Y, Jin D, Cheng Y, Zhang G, Zhu W, Luo X, Rosselló-Móra R, Xu J. Species-Level Analysis of Human Gut Microbiota With Metataxonomics. Front Microbiol. 2020 Aug 26;11:2029. doi: 10.3389/fmicb.2020.02029IF: 4.0 Q2 . PMID: 32983030; PMCID: PMC7479171.
ASV318	Coprobacillus cateniformis	Commensal	571	5.2955e-05	17	0.149123	175	3.44285e-05	12	0.206897	Yang J, Pu J, Lu S, Bai X, Wu Y, Jin D, Cheng Y, Zhang G, Zhu W, Luo X, Rosselló-Móra R, Xu J. Species-Level Analysis of Human Gut Microbiota With Metataxonomics. Front Microbiol. 2020 Aug 26;11:2029. doi: 10.3389/fmicb.2020.02029IF: 4.0 Q2 . PMID: 32983030; PMCID: PMC7479155.
ASV32	Faecalibacterium prausnitzii	Commensal	185191	0.0171748	73	0.640351	375234	0.0738214	58	1	Yang J, Pu J, Lu S, Bai X, Wu Y, Jin D, Cheng Y, Zhang G, Zhu W, Luo X, Rosselló-Móra R, Xu J. Species-Level Analysis of Human Gut Microbiota With Metataxonomics. Front Microbiol. 2020 Aug 26;11:2029. doi: 10.3389/fmicb.2020.02029IF: 4.0 Q2 . PMID: 32983030; PMCID: PMC7479102.
ASV321	Schaalia turicensis	Commensal	7	6.49186e-07	3	0.0263158	2	3.93469e-07	1	0.0172414	Nouioui I, Carro L, Garcia-Lopez M, Meier-Kolthoff JP, Woyke T, Kyrpides NC, Pukall R, Klenk HP, Goodfellow M, Goker M. Genome-Based Taxonomic Classification of the Phylum Actinobacteria. Front Microbiol 2018; 9:2007.
ASV33	Bacteroides plebeius	Commensal	366580	0.0339969	43	0.377193	382540	0.0752587	57	0.982759	Yang J, Pu J, Lu S, Bai X, Wu Y, Jin D, Cheng Y, Zhang G, Zhu W, Luo X, Rosselló-Móra R, Xu J. Species-Level Analysis of Human Gut Microbiota With Metataxonomics. Front Microbiol. 2020 Aug 26;11:2029. doi: 10.3389/fmicb.2020.02029IF: 4.0 Q2 . PMID: 32983030; PMCID: PMC7479100.
ASV34	Bacteroides coprocola	Commensal	72626	0.0067354	16	0.140351	82849	0.0162992	57	0.982759	Altered metabolome and microbiome features provide clues in understanding irritable bowel syndrome and depression comorbidity
ASV344	Ruminococcus bromii	Commensal	6836	0.000633977	21	0.184211	16208	0.00318867	58	1	Yang J, Pu J, Lu S, Bai X, Wu Y, Jin D, Cheng Y, Zhang G, Zhu W, Luo X, Rosselló-Móra R, Xu J. Species-Level Analysis of Human Gut Microbiota With Metataxonomics. Front Microbiol. 2020 Aug 26;11:2029. doi: 10.3389/fmicb.2020.02029IF: 4.0 Q2 . PMID: 32983030; PMCID: PMC7479126.
ASV35	Weissella viridescens	Commensal	2152	0.000199578	3	0.0263158	9	1.77061e-06	1	0.0172414	Yang J, Pu J, Lu S, Bai X, Wu Y, Jin D, Cheng Y, Zhang G, Zhu W, Luo X, Rosselló-Móra R, Xu J. Species-Level Analysis of Human Gut Microbiota With Metataxonomics. Front Microbiol. 2020 Aug 26;11:2029. doi: 10.3389/fmicb.2020.02029IF: 4.0 Q2 . PMID: 32983030; PMCID: PMC7479142.
ASV352	Roseburia cecicola	Commensal	3447	0.000319678	25	0.219298	13230	0.00260279	58	1	Stanton TB, Savage DC. Motility as a factor in bowel colonization by Roseburia cecicola, an obligately anaerobic bacterium from the mouse caecum. J Gen Microbiol. 1984 Jan;130(1):173-83. doi: 10.1099/00221287-130-1-173IF: 2.6 Q3 . PMID: 6707607.
ASV353	Coprobacter secundus	Commensal	280	2.59674e-05	2	0.0175439	213	4.19044e-05	23	0.396552	Yang J, Pu J, Lu S, Bai X, Wu Y, Jin D, Cheng Y, Zhang G, Zhu W, Luo X, Rosselló-Móra R, Xu J. Species-Level Analysis of Human Gut Microbiota With Metataxonomics. Front Microbiol. 2020 Aug 26;11:2029. doi: 10.3389/fmicb.2020.02029IF: 4.0 Q2 . PMID: 32983030; PMCID: PMC7479164.
ASV355	Lachnospira pectinoschiza	Commensal	1171	0.0001086	23	0.201754	13400	0.00263624	58	1	Cornick NA, Jensen NS, Stahl DA, Hartman PA, Allison MJ. Lachnospira pectinoschiza sp. nov., an anaerobic pectinophile from the pig intestine. Int J Syst Bacteriol. 1994 Jan;44(1):87-93. doi: 10.1099/00207713-44-1-87. PMID: 8123565.
ASV356	Gordonibacter urolithinfaciens	Commensal	53	4.91527e-06	3	0.0263158	1	1.96734e-07	1	0.0172414	Selma MV, Tomás-Barberán FA, Beltrán D, García-Villalba R, Espín JC. Gordonibacter urolithinfaciens sp. nov., a urolithin-producing bacterium isolated from the human gut. Int J Syst Evol Microbiol. 2014 Jul;64(Pt 7):2346-2352. doi: 10.1099/ijs.0.055095-0IF: 2.0 Q4 . Epub 2014 Apr 17. PMID: 24744017.
ASV358	Marvinbryantia formatexigens	Commensal	90	8.34668e-06	17	0.149123	156	3.06905e-05	37	0.637931	Wolin MJ, Miller TL, Lawson PA. Proposal to replace the illegitimate genus name Bryantella Wolin et al. 2004VP with the genus name Marvinbryantia gen. nov. and to replace the illegitimate combination Bryantella formatexigens Wolin et al. 2004VP with Marvinbryantia formatexigens comb. nov. Int J Syst Evol Microbiol. 2008 Mar;58(Pt 3):742-4. doi: 10.1099/ijs.0.65850-0IF: 2.0 Q4 . PMID: 18319487.
ASV360	Coprobacter fastidiosus	Commensal	1912	0.000177321	7	0.0614035	1501	0.000295298	47	0.810345	Yang J, Pu J, Lu S, Bai X, Wu Y, Jin D, Cheng Y, Zhang G, Zhu W, Luo X, Rosselló-Móra R, Xu J. Species-Level Analysis of Human Gut Microbiota With Metataxonomics. Front Microbiol. 2020 Aug 26;11:2029. doi: 10.3389/fmicb.2020.02029IF: 4.0 Q2 . PMID: 32983030; PMCID: PMC7479144.
ASV364	Eisenbergiella massiliensis	Commensal	581	5.38824e-05	14	0.122807	74	1.45583e-05	17	0.293103	Togo AH, Khelaifia S, Bittar F, Maraninchi M, Raoult D, Million M. 'Eisenbergiella massiliensis', a new species isolated from human stool collected after bariatric surgery. New Microbes New Infect. 2016 Jun 2;13:15-6. doi: 10.1016/j.nmni.2016.05.015. PMID: 27358742; PMCID: PMC4917486.
ASV365	Faecalitalea cylindroides	Commensal	469	4.34955e-05	7	0.0614035	701	0.000137911	12	0.206897	De Maesschalck C, Van Immerseel F, Eeckhaut V, De Baere S, Cnockaert M, Croubels S, Haesebrouck F, Ducatelle R, Vandamme P. Faecalicoccus acidiformans gen. nov., sp. nov., isolated from the chicken caecum, and reclassification of Streptococcus pleomorphus (Barnes et al. 1977), Eubacterium biforme (Eggerth 1935) and Eubacterium cylindroides (Cato et al. 1974) as Faecalicoccus pleomorphus comb. nov…
ASV366	Hespellia porcina	Commensal	16	1.48385e-06	5	0.0438596	6	1.18041e-06	5	0.0862069	Whitehead TR, Cotta MA, Collins MD, Lawson PA. Hespellia stercorisuis gen. nov., sp. nov. and Hespellia porcina sp. nov., isolated from swine manure storage pits. Int J Syst Evol Microbiol. 2004 Jan;54(Pt 1):241-245. doi: 10.1099/ijs.0.02719-0IF: 2.0 Q4 . PMID: 14742487.
ASV367	Raoultibacter timonensis	Commensal	18	1.66934e-06	5	0.0438596	1	1.96734e-07	1	0.0172414	Bilen M, Cadoret F, Dubourg G, Daoud Z, Fournier PE, Raoult D. 'Raoultibacter timonensis' gen. nov., sp. nov. , a new bacterium isolated from the human gut of a Pygmy woman. New Microbes New Infect. 2016 Dec 29;16:45-46. doi: 10.1016/j.nmni.2016.12.016. PMID: 28203374; PMCID: PMC5292757.
ASV369	Blautia hydrogenotrophica	Commensal	9	8.34668e-07	3	0.0263158	-	-	-	-	Liu C, Finegold SM, Song Y, Lawson PA. Reclassification of Clostridium coccoides, Ruminococcus hansenii, Ruminococcus hydrogenotrophicus, Ruminococcus luti, Ruminococcus productus and Ruminococcus schinkii as Blautia coccoides gen. nov., comb. nov., Blautia hansenii comb. nov., Blautia hydrogenotrophica comb. nov., Blautia luti comb. nov., Blautia producta comb. nov., Blautia schinkii comb. nov. …
ASV37	Bacteroides stercoris	Commensal	118201	0.0109621	50	0.438596	149583	0.0294281	58	1	Yang J, Pu J, Lu S, Bai X, Wu Y, Jin D, Cheng Y, Zhang G, Zhu W, Luo X, Rosselló-Móra R, Xu J. Species-Level Analysis of Human Gut Microbiota With Metataxonomics. Front Microbiol. 2020 Aug 26;11:2029. doi: 10.3389/fmicb.2020.02029IF: 4.0 Q2 . PMID: 32983030; PMCID: PMC7479106.
ASV370	Blautia argi	Commensal	649	6.01888e-05	30	0.263158	2053	0.000403895	58	1	Paek J, Shin Y, Kook JK, Chang YH. Blautia argi sp. nov., a new anaerobic bacterium isolated from dog faeces. Int J Syst Evol Microbiol. 2019 Jan;69(1):33-38. doi: 10.1099/ijsem.0.002981. Epub 2018 Nov 8. PMID: 30407903.
ASV371	Anaerofilum agile	Commensal	56	5.19349e-06	5	0.0438596	20	3.93469e-06	8	0.137931	Zellner G, Stackebrandt E, Nagel D, Messner P, Weiss N, Winter J. Anaerofilum pentosovorans gen. nov., sp. nov., and Anaerofilum agile sp. nov., two new, strictly anaerobic, mesophilic, acidogenic bacteria from anaerobic bioreactors. Int J Syst Bacteriol. 1996 Oct;46(4):871-5. doi: 10.1099/00207713-46-4-871. PMID: 8863411.
ASV374	Eubacterium acidaminophilum	Commensal	19	1.76208e-06	6	0.0526316	66	1.29845e-05	15	0.258621	Zindel U, Freundenberg W, Rieth M, Andreesen JR, Schnell J, Widdel F. Eubacterium acidaminophilum sp. nov., a versatile amino acid-degrading anaerobic producing or utilizing H, or formate. Description and enzymatic studies. Arch. Microbiol. 1988; 150:254-266.
ASV375	Bacteroides clarus	Commensal	4985	0.000462313	13	0.114035	2032	0.000399764	49	0.844828	Yang J, Pu J, Lu S, Bai X, Wu Y, Jin D, Cheng Y, Zhang G, Zhu W, Luo X, Rosselló-Móra R, Xu J. Species-Level Analysis of Human Gut Microbiota With Metataxonomics. Front Microbiol. 2020 Aug 26;11:2029. doi: 10.3389/fmicb.2020.02029IF: 4.0 Q2 . PMID: 32983030; PMCID: PMC7479129.
ASV377	Mediterraneibacter butyricigenes	Commensal	17	1.57659e-06	9	0.0789474	51	1.00334e-05	15	0.258621	Kim JS, Lee KC, Suh MK, Han KI, Eom MK, Lee JH, Park SH, Kang SW, Park JE, Oh BS, Yu SY, Choi SH, Lee DH, Yoon H, Kim BY, Yang SJ, Lee JS. Mediterraneibacter butyricigenes sp. nov., a butyrate-producing bacterium isolated from human faeces. J Microbiol. 2019 Jan;57(1):38-44. doi: 10.1007/s12275-019-8550-8. Epub 2018 Dec 29. PMID: 30594982.
ASV379	Christensenella massiliensis	Commensal	4	3.70963e-07	1	0.00877193	-	-	-	-	Ndongo S, Khelaifia S, Fournier PE, Raoult D. Christensenella massiliensis, a new bacterial species isolated from the human gut. New Microbes New Infect. 2016 May 4;12:69-70. doi: 10.1016/j.nmni.2016.04.014. PMID: 27330817; PMCID: PMC4909720.
ASV380	Emergencia timonensis	Commensal	2	1.85482e-07	1	0.00877193	23	4.52489e-06	6	0.103448	Bessis S, Ndongo S, Lagier JC, Fournier PE, Raoult D. "Emergencia timonensis," a new bacterium isolated from the stool of a healthy patient. New Microbes New Infect. 2016 May 6;12:73-5. doi: 10.1016/j.nmni.2016.05.001. PMID: 27408733; PMCID: PMC4925930.
ASV381	Massiliimalia massiliensis	Commensal	6	5.56445e-07	3	0.0263158	9	1.77061e-06	3	0.0517241	Afouda P, Traore SI, Dione N, Andrieu C, Tomei E, Richez M, Di Pinto F, Lagier JC, Dubourg G, Raoult D, Fournier PE. Description and genomic characterization of Massiliimalia massiliensis gen. nov., sp. nov., and Massiliimalia timonensis gen. nov., sp. nov., two new members of the family Ruminococcaceae isolated from the human gut. Antonie Van Leeuwenhoek. 2019 Jun;112(6):905-918. doi: 10.1007/s1…
ASV383	Metaprevotella massiliensis	Commensal	5	4.63704e-07	2	0.0175439	-	-	-	-	Ricaboni D, Mailhe M, Cadoret F, Benezech A, Fournier PE, Raoult D. 'Metaprevotella massiliensis' gen. nov., sp. nov., isolated from human ileum. New Microbes New Infect. 2016 Nov 18;17:33-35. doi: 10.1016/j.nmni.2016.11.015. PMID: 28275438; PMCID: PMC5328708.
ASV388	Gelria glutamica	Commensal	8	7.41927e-07	1	0.00877193	170	3.34448e-05	17	0.293103	Plugge CM, Balk M, Zoetendal EG, Stams AJM. Gelria glutamica gen. nov., sp. nov., a thermophilic, obligately syntrophic, glutamate-degrading anaerobe. Int J Syst Evol Microbiol. 2002 Mar;52(Pt 2):401-407. doi: 10.1099/00207713-52-2-401. PMID: 11931148.
ASV390	Senegalimassilia anaerobia	Commensal	55	5.10075e-06	3	0.0263158	53	1.04269e-05	10	0.172414	Lagier JC, Elkarkouri K, Rivet R, Couderc C, Raoult D, Fournier PE. Non contiguous-finished genome sequence and description of Senegalemassilia anaerobia gen. nov., sp. nov. Stand Genomic Sci 2013; 7:343-356.
ASV392	Holdemania massiliensis	Commensal	177	1.64151e-05	12	0.105263	103	2.02636e-05	15	0.258621	Mishra AK, Lagier JC, Pfleiderer A, Nguyen TT, Caputo A, Raoult D, Fournier PE. Non-contiguous finished genome sequence and description of Holdemania massiliensis sp. nov. Stand Genomic Sci. 2013 Dec 15;9(2):395-409. doi: 10.4056/sigs.4628316. PMID: 24976895; PMCID: PMC4062643.
ASV393	Frisingicoccus caecimuris	Commensal	2428	0.000225175	3	0.0263158	148	2.91167e-05	11	0.189655	Lagkouvardos, I., Pukall, R., Abt, B. et al. The Mouse Intestinal Bacterial Collection (miBC) provides host-specific insight into cultured diversity and functional potential of the gut microbiota. Nat Microbiol 1, 16131 (2016). https://doi.org/10.1038/nmicrobiol.2016.131
ASV395	Anaerotruncus rubiinfantis	Commensal	105	9.73779e-06	10	0.0877193	18	3.54122e-06	6	0.103448	Pham TP, Cadoret F, Alou MT, Brah S, Diallo BA, Diallo A, Sokhna C, Delerce J, Fournier PE, Million M, Raoult D. 'Urmitella timonensis' gen. nov., sp. nov., 'Blautia marasmi' sp. nov., 'Lachnoclostridium pacaense' sp. nov., 'Bacillus marasmi' sp. nov. and 'Anaerotruncus rubiinfantis' sp. nov., isolated from stool samples of undernourished African children. New Microbes New Infect. 2017 Mar 3;17:8…
ASV396	Lachnoclostridium pacaense	Commensal	26	2.41126e-06	7	0.0614035	13	2.55755e-06	3	0.0517241	Pham TP, Cadoret F, Alou MT, Brah S, Diallo BA, Diallo A, Sokhna C, Delerce J, Fournier PE, Million M, Raoult D. 'Urmitella timonensis' gen. nov., sp. nov., 'Blautia marasmi' sp. nov., 'Lachnoclostridium pacaense' sp. nov., 'Bacillus marasmi' sp. nov. and 'Anaerotruncus rubiinfantis' sp. nov., isolated from stool samples of undernourished African children. New Microbes New Infect. 2017 Mar 3;17:8…
ASV397	Adlercreutzia equolifaciens	Commensal	218	2.02175e-05	5	0.0438596	32	6.2955e-06	14	0.241379	Maruo T, Sakamoto M, Ito C, Toda T, Benno Y. Adlercreutzia equolifaciens gen. nov., sp. nov., an equol-producing bacterium isolated from human faeces, and emended description of the genus Eggerthella. Int J Syst Evol Microbiol. 2008 May;58(Pt 5):1221-7. doi: 10.1099/ijs.0.65404-0. PMID: 18450717.
ASV40	Prevotella stercorea	Commensal	116668	0.0108199	27	0.236842	78928	0.0155278	50	0.862069	Hayashi H, Shibata K, Sakamoto M, Tomita S, Benno Y. Prevotella copri sp. nov. and Prevotella stercorea sp. nov., isolated from human faeces. Int J Syst Evol Microbiol. 2007 May;57(Pt 5):941-946. doi: 10.1099/ijs.0.64778-0. PMID: 17473237.
ASV403	Veillonella magna	Commensal	31	2.87497e-06	2	0.0175439	278	5.46921e-05	5	0.0862069	Kraatz M, Taras D. Veillonella magna sp. nov., isolated from the jejunal mucosa of a healthy pig, and emended description of Veillonella ratti. Int J Syst Evol Microbiol. 2008 Dec;58(Pt 12):2755-61. doi: 10.1099/ijs.0.2008/001032-0. PMID: 19060053.
ASV405	Fusobacterium simiae	Commensal	5	4.63704e-07	3	0.0263158	5	9.83671e-07	4	0.0689655	Slots J, Potts TV. Fusobacterium simiae, a new species from monkey dental plaque. Int. J. Syst. Bacteriol. 1982; 32:191-194.
ASV412	Clostridium saudiense	Commensal	13	1.20563e-06	3	0.0263158	196	3.85599e-05	16	0.275862	Angelakis E, Bibi F, Ramasamy D, Azhar EI, Jiman-Fatani AA, Aboushoushah SM, Lagier JC, Robert C, Caputo A, Yasir M, et al. Non-contiguous finished genome sequence and description of Clostridium saudii sp. nov. Stand Genomic Sci 2014; 9:8.
ASV422	Clostridium sporosphaeroides	Commensal	36	3.33867e-06	1	0.00877193	-	-	-	-	Skerman VBD, McGowan V, Sneath PHA. Approved lists of bacterial names. Int J Syst Bacteriol 1980; 30:225-420.
ASV423	Parasutterella secunda	Commensal	659	6.11162e-05	4	0.0350877	389	7.65296e-05	9	0.155172	Yang J, Pu J, Lu S, Bai X, Wu Y, Jin D, Cheng Y, Zhang G, Zhu W, Luo X, Rosselló-Móra R, Xu J. Species-Level Analysis of Human Gut Microbiota With Metataxonomics. Front Microbiol. 2020 Aug 26;11:2029. doi: 10.3389/fmicb.2020.02029IF: 4.0 Q2 . PMID: 32983030; PMCID: PMC7479153.
ASV426	Rubneribacter badeniensis	Commensal	3	2.78223e-07	1	0.00877193	-	-	-	-	Danylec N, Göbl A, Stoll DA, Hetzer B, Kulling SE, Huch M. Rubneribacter badeniensis gen. nov., sp. nov. and Enteroscipio rubneri gen. nov., sp. nov., new members of the Eggerthellaceae isolated from human faeces. Int J Syst Evol Microbiol. 2018 May;68(5):1533-1540. doi: 10.1099/ijsem.0.002705IF: 2.0 Q4 . Epub 2018 Mar 14. PMID: 29537365.
ASV43	Alistipes putredinis	Commensal	55974	0.00519108	37	0.324561	58567	0.0115221	58	1	Yang J, Pu J, Lu S, Bai X, Wu Y, Jin D, Cheng Y, Zhang G, Zhu W, Luo X, Rosselló-Móra R, Xu J. Species-Level Analysis of Human Gut Microbiota With Metataxonomics. Front Microbiol. 2020 Aug 26;11:2029. doi: 10.3389/fmicb.2020.02029IF: 4.0 Q2 . PMID: 32983030; PMCID: PMC7479110.
ASV431	Butyricimonas paravirosa	Commensal	101	9.36683e-06	2	0.0175439	74	1.45583e-05	13	0.224138	Yang J, Pu J, Lu S, Bai X, Wu Y, Jin D, Cheng Y, Zhang G, Zhu W, Luo X, Rosselló-Móra R, Xu J. Species-Level Analysis of Human Gut Microbiota With Metataxonomics. Front Microbiol. 2020 Aug 26;11:2029. doi: 10.3389/fmicb.2020.02029IF: 4.0 Q2 . PMID: 32983030; PMCID: PMC7479177.
ASV432	Lactobacillus delbrueckii	Commensal	1036	9.60795e-05	8	0.0701754	-	-	-	-	Yang J, Pu J, Lu S, Bai X, Wu Y, Jin D, Cheng Y, Zhang G, Zhu W, Luo X, Rosselló-Móra R, Xu J. Species-Level Analysis of Human Gut Microbiota With Metataxonomics. Front Microbiol. 2020 Aug 26;11:2029. doi: 10.3389/fmicb.2020.02029IF: 4.0 Q2 . PMID: 32983030; PMCID: PMC7479150.
ASV434	Prevotella pallens	Commensal	9	8.34668e-07	2	0.0175439	-	-	-	-	Könönen E, Eerola E, Frandsen EV, Jalava J, Mättö J, Salmenlinna S, Jousimies-Somer H. Phylogenetic characterization and proposal of a new pigmented species to the genus Prevotella: Prevotella pallens sp. nov. Int J Syst Bacteriol. 1998 Jan;48 Pt 1:47-51. doi: 10.1099/00207713-48-1-47. PMID: 9542075.
ASV436	Peptacetobacter hiranonis	Commensal	244	2.26288e-05	1	0.00877193	-	-	-	-	Chen XJ, Wang ZQ, Zhou ZY, Zeng NY, Huang QF, Wang ZW, Tang WL, Zhou HW. Characterization of Peptacetobacter hominis gen. nov., sp. nov., isolated from human faeces, and proposal for the reclassification of Clostridium hiranonis within the genus Peptacetobacter. Int J Syst Evol Microbiol. 2020 May;70(5):2988-2997. doi: 10.1099/ijsem.0.003925. PMID: 32369000.
ASV444	Tepidimonas fonticaldi	Commensal	7	6.49186e-07	3	0.0263158	-	-	-	-	Chen WM, Huang HW, Chang JS, Han YL, Guo TR, Sheu SY. Tepidimonas fonticaldi sp. nov., a slightly thermophilic betaproteobacterium isolated from a hot spring. Int J Syst Evol Microbiol. 2013 May;63(Pt 5):1810-1816. doi: 10.1099/ijs.0.043729-0. Epub 2012 Sep 14. PMID: 22984136.
ASV445	Faecalibaculum rodentium	Commensal	3	2.78223e-07	2	0.0175439	10	1.96734e-06	3	0.0517241	Chang DH, Rhee MS, Ahn S, Bang BH, Oh JE, Lee HK, Kim BC. Faecalibaculum rodentium gen. nov., sp. nov., isolated from the faeces of a laboratory mouse. Antonie Van Leeuwenhoek. 2015 Dec;108(6):1309-1318. doi: 10.1007/s10482-015-0583-3. Epub 2015 Sep 8. Erratum in: Antonie Van Leeuwenhoek. 2016 Mar;109(3):481. doi: 10.1007/s10482-016-0648-y. PMID: 26349481.
ASV447	Olsenella uli	Commensal	34	3.15319e-06	6	0.0526316	-	-	-	-	Dewhirst FE, Paster BJ, Tzellas N, Coleman B, Downes J, Spratt DA, Wade WG. Characterization of novel human oral isolates and cloned 16S rDNA sequences that fall in the family Coriobacteriaceae: description of olsenella gen. nov., reclassification of Lactobacillus uli as Olsenella uli comb. nov. and description of Olsenella profusa sp. nov. Int J Syst Evol Microbiol. 2001 Sep;51(Pt 5):1797-1804. …
ASV448	Lactobacillus vaginalis	Commensal	34	3.15319e-06	11	0.0964912	1	1.96734e-07	1	0.0172414	Yang J, Pu J, Lu S, Bai X, Wu Y, Jin D, Cheng Y, Zhang G, Zhu W, Luo X, Rosselló-Móra R, Xu J. Species-Level Analysis of Human Gut Microbiota With Metataxonomics. Front Microbiol. 2020 Aug 26;11:2029. doi: 10.3389/fmicb.2020.02029IF: 4.0 Q2 . PMID: 32983030; PMCID: PMC7479187.
ASV451	Bacteroides sartorii	Commensal	1	9.27409e-08	1	0.00877193	1131	0.000222506	5	0.0862069	Yang J, Pu J, Lu S, Bai X, Wu Y, Jin D, Cheng Y, Zhang G, Zhu W, Luo X, Rosselló-Móra R, Xu J. Species-Level Analysis of Human Gut Microbiota With Metataxonomics. Front Microbiol. 2020 Aug 26;11:2029. doi: 10.3389/fmicb.2020.02029IF: 4.0 Q2 . PMID: 32983030; PMCID: PMC7479204.
ASV46	Alistipes shahii	Commensal	14092	0.0013069	34	0.298246	18049	0.00355086	58	1	Yang J, Pu J, Lu S, Bai X, Wu Y, Jin D, Cheng Y, Zhang G, Zhu W, Luo X, Rosselló-Móra R, Xu J. Species-Level Analysis of Human Gut Microbiota With Metataxonomics. Front Microbiol. 2020 Aug 26;11:2029. doi: 10.3389/fmicb.2020.02029IF: 4.0 Q2 . PMID: 32983030; PMCID: PMC7479118.
ASV463	Harryflintia acetispora	Commensal	82	7.60475e-06	5	0.0438596	8	1.57387e-06	5	0.0862069	Petzoldt D, Breves G, Rautenschlein S, Taras D. Harryflintia acetispora gen. nov., sp. nov., isolated from chicken caecum. Int J Syst Evol Microbiol. 2016 Oct;66(10):4099-4104. doi: 10.1099/ijsem.0.001317. Epub 2016 Jul 15. PMID: 27432404.
ASV464	Duodenibacillus massiliensis	Commensal	61	5.65719e-06	4	0.0350877	9070	0.00178438	20	0.344828	Mailhe M, Ricaboni D, Benezech A, Lagier JC, Fournier PE, Raoult D. 'Duodenibacillus massiliensis' gen. nov., sp. nov., a new species identified in human duodenum. New Microbes New Infect. 2016 Nov 28;17:43-44. doi: 10.1016/j.nmni.2016.11.024. PMID: 28275442; PMCID: PMC5328939.
ASV465	Cloacibacillus evryensis	Commensal	104	9.64505e-06	6	0.0526316	11	2.16408e-06	2	0.0344828	Yang J, Pu J, Lu S, Bai X, Wu Y, Jin D, Cheng Y, Zhang G, Zhu W, Luo X, Rosselló-Móra R, Xu J. Species-Level Analysis of Human Gut Microbiota With Metataxonomics. Front Microbiol. 2020 Aug 26;11:2029. doi: 10.3389/fmicb.2020.02029IF: 4.0 Q2 . PMID: 32983030; PMCID: PMC7479176.
ASV468	Howardella ureilytica	Commensal	66	6.1209e-06	10	0.0877193	51	1.00334e-05	15	0.258621	Yang J, Pu J, Lu S, Bai X, Wu Y, Jin D, Cheng Y, Zhang G, Zhu W, Luo X, Rosselló-Móra R, Xu J. Species-Level Analysis of Human Gut Microbiota With Metataxonomics. Front Microbiol. 2020 Aug 26;11:2029. doi: 10.3389/fmicb.2020.02029IF: 4.0 Q2 . PMID: 32983030; PMCID: PMC7479183.
ASV469	Neglecta timonensis	Commensal	3	2.78223e-07	1	0.00877193	1	1.96734e-07	1	0.0172414	Bessis S, Ndongo S, Lagier JC, Raoult D, Fournier PE. 'Neglecta timonensis' gen. nov., sp. nov., a new human-associated species. New Microbes New Infect. 2016 Jun 2;13:13-4. doi: 10.1016/j.nmni.2016.05.016. PMID: 27358741; PMCID: PMC4917392.
ASV473	Bacteroides galacturonicus	Commensal	78	7.23379e-06	2	0.0175439	4195	0.0008253	40	0.689655	Yang J, Pu J, Lu S, Bai X, Wu Y, Jin D, Cheng Y, Zhang G, Zhu W, Luo X, Rosselló-Móra R, Xu J. Species-Level Analysis of Human Gut Microbiota With Metataxonomics. Front Microbiol. 2020 Aug 26;11:2029. doi: 10.3389/fmicb.2020.02029IF: 4.0 Q2 . PMID: 32983030; PMCID: PMC7479180.
ASV474	Clostridium jeddahense	Commensal	80	7.41927e-06	1	0.00877193	-	-	-	-	Lagier JC, Bibi F, Ramasamy D, Azhar EI, Robert C, Yasir M, Jiman-Fatani AA, Alshali KZ, Fournier PE, Raoult D. Non contiguous-finished genome sequence and description of Clostridium jeddahense sp. nov. Stand Genomic Sci. 2014 May 1;9(3):1003-19. doi: 10.4056/sigs.5571026. PMID: 25197479; PMCID: PMC4148971.
ASV477	Bacteroides xylanolyticus	Commensal	6	5.56445e-07	1	0.00877193	-	-	-	-	Scholten-Koerselman I, Houwaard F, Janssen P, Zehnder AJ. Bacteroides xylanolyticus sp. nov., a xylanolytic bacterium from methane producing cattle manure. Antonie Van Leeuwenhoek. 1986;52(6):543-54. doi: 10.1007/BF00423415. PMID: 3813526.
ASV478	Anaerostipes caccae	Commensal	442	4.09915e-05	16	0.140351	129	2.53787e-05	12	0.206897	Yang J, Pu J, Lu S, Bai X, Wu Y, Jin D, Cheng Y, Zhang G, Zhu W, Luo X, Rosselló-Móra R, Xu J. Species-Level Analysis of Human Gut Microbiota With Metataxonomics. Front Microbiol. 2020 Aug 26;11:2029. doi: 10.3389/fmicb.2020.02029IF: 4.0 Q2 . PMID: 32983030; PMCID: PMC7479159.
ASV480	Dialister hominis	Commensal	461	4.27535e-05	2	0.0175439	6247	0.001229	53	0.913793	Sakamoto M, Ikeyama N, Toyoda A, Murakami T, Mori H, Iino T, Ohkuma M. Dialister hominis sp. nov., isolated from human faeces. Int J Syst Evol Microbiol. 2020 Jan;70(1):589-595. doi: 10.1099/ijsem.0.003797IF: 2.0 Q4 . PMID: 31661048.
ASV482	Oxalobacter formigenes	Commensal	76	7.04831e-06	3	0.0263158	101	1.98702e-05	24	0.413793	Yang J, Pu J, Lu S, Bai X, Wu Y, Jin D, Cheng Y, Zhang G, Zhu W, Luo X, Rosselló-Móra R, Xu J. Species-Level Analysis of Human Gut Microbiota With Metataxonomics. Front Microbiol. 2020 Aug 26;11:2029. doi: 10.3389/fmicb.2020.02029IF: 4.0 Q2 . PMID: 32983030; PMCID: PMC7479181.
ASV486	Porphyromonas pasteri	Commensal	18	1.66934e-06	1	0.00877193	1	1.96734e-07	1	0.0172414	Sakamoto M, Li D, Shibata Y, Takeshita T, Yamashita Y, Ohkuma M. Porphyromonas pasteri sp. nov., isolated from human saliva. Int J Syst Evol Microbiol. 2015 Aug;65(8):2511-2515. doi: 10.1099/ijs.0.000294. Epub 2015 May 1. PMID: 25933621.
ASV487	Culturomica massiliensis	Commensal	152	1.40966e-05	2	0.0175439	-	-	-	-	Ndongo S， Lagier JC， Fournier PE， Raoult D， Khelaifia S. 'Culturomica massiliensis'，一种从人类肠道中分离出的新细菌。新微生物新感染。2016 年 6 月 16;13：60-1。doi：10.1016/j.nmni.2016.06.010.PMID：27437116;PMCID：PMC4939470假设： 2.9 Q2 。
ASV489	Lachnoanaerobaculum gingivalis	Commensal	31	2.87497e-06	8	0.0701754	16	3.14775e-06	11	0.189655	Lim YK, Park SN, Jo E, Shin JH, Chang YH, Shin Y, Paek J, Kim H, Kook JK. Lachnoanaerobaculum gingivalis sp. nov., Isolated from Human Subgingival Dental Plaque of a Gingivitis Lesion. Curr Microbiol. 2019 Oct;76(10):1147-1151. doi: 10.1007/s00284-019-01747-zIF: 2.3 Q3 . Epub 2019 Jul 26. PMID: 31350572.
ASV493	Bacteroides coprophilus	Commensal	98	9.0886e-06	3	0.0263158	11997	0.00236022	44	0.758621	Yang J, Pu J, Lu S, Bai X, Wu Y, Jin D, Cheng Y, Zhang G, Zhu W, Luo X, Rosselló-Móra R, Xu J. Species-Level Analysis of Human Gut Microbiota With Metataxonomics. Front Microbiol. 2020 Aug 26;11:2029. doi: 10.3389/fmicb.2020.02029IF: 4.0 Q2 . PMID: 32983030; PMCID: PMC7479178.
ASV495	Sutterella megalosphaeroides	Commensal	556	5.15639e-05	1	0.00877193	2573	0.000506197	19	0.327586	Sakamoto M, Ikeyama N, Kunihiro T, Iino T, Yuki M, Ohkuma M. Mesosutterella multiformis gen. nov., sp. nov., a member of the family Sutterellaceae and Sutterella megalosphaeroides sp. nov., isolated from human faeces. Int J Syst Evol Microbiol. 2018 Dec;68(12):3942-3950. doi: 10.1099/ijsem.0.003096IF: 2.0 Q4 . Epub 2018 Nov 5. PMID: 30394865.
ASV499	Faecalicatena fissicatena	Commensal	69	6.39912e-06	4	0.0350877	-	-	-	-	Sakamoto M, Iino T, Ohkuma M. Faecalimonas umbilicata gen. nov., sp. nov., isolated from human faeces, and reclassification of Eubacterium contortum, Eubacterium fissicatena and Clostridium oroticum as Faecalicatena contorta gen. nov., comb. nov., Faecalicatena fissicatena comb. nov. and Faecalicatena orotica comb. nov. Int J Syst Evol Microbiol. 2017 May;67(5):1219-1227. doi: 10.1099/ijsem.0.001…
ASV50	Ruminococcus callidus	Commensal	2254	0.000209038	18	0.157895	3514	0.000691324	58	1	Yang J, Pu J, Lu S, Bai X, Wu Y, Jin D, Cheng Y, Zhang G, Zhu W, Luo X, Rosselló-Móra R, Xu J. Species-Level Analysis of Human Gut Microbiota With Metataxonomics. Front Microbiol. 2020 Aug 26;11:2029. doi: 10.3389/fmicb.2020.02029IF: 4.0 Q2 . PMID: 32983030; PMCID: PMC7479141.
ASV500	Colidextribacter massiliensis	Commensal	3	2.78223e-07	2	0.0175439	33	6.49223e-06	10	0.172414	Ricaboni D, Mailhe M, Cadoret F, Vitton V, Fournier PE, Raoult D. 'Colidextribacter massiliensis' gen. nov., sp. nov., isolated from human right colon. New Microbes New Infect. 2016 Nov 28;17:27-29. doi: 10.1016/j.nmni.2016.11.023. PMID: 28275436; PMCID: PMC5328710.
ASV503	Sphingobacterium mizutaii	Commensal	42	3.89512e-06	1	0.00877193	1	1.96734e-07	1	0.0172414	Yabuuchi E, Kaneko T, Yano I, Moss CW, Miyoshi N. Sphingobacterium gen. nov., Sphingobacterium spiritivorum comb. nov., Sphingobacterium multivorum comb. nov., Sphingobacterium mizutae sp. nov., and Flavobacterium indologenes sp. nov.: glucose-nonfermenting gram-negative rods in CDC groups IIK-2 and IIb. Int. J. Syst. Bacteriol. 1983; 33:580-598.
ASV504	Corynebacterium glutamicum	Commensal	161	1.49313e-05	2	0.0175439	-	-	-	-	Abe S, Takayama K, Kinoshita S. Taxonomic studies on glutamic acid-producing bacteria. Journal of General and Applied Microbiology 1967; 13:279-301.
ASV507	Pararhizobium giardinii	Commensal	3	2.78223e-07	1	0.00877193	-	-	-	-	Amarger N, Macheret V, Laguerre G. Rhizobium gallicum sp. nov. and Rhizobium giardinii sp. nov., from Phaseolus vulgaris nodules. Int J Syst Bacteriol. 1997 Oct;47(4):996-1006. doi: 10.1099/00207713-47-4-996. PMID: 9336898.
ASV508	Pseudoxanthomonas mexicana	Commensal	6	5.56445e-07	1	0.00877193	-	-	-	-	Thierry S, Macarie H, Iizuka T, Geißdörfer W, Assih EA, Spanevello M, Verhe F, Thomas P, Fudou R, Monroy O, Labat M, Ouattara AS. Pseudoxanthomonas mexicana sp. nov. and Pseudoxanthomonas japonensis sp. nov., isolated from diverse environments, and emended descriptions of the genus Pseudoxanthomonas Finkmann et al. 2000 and of its type species. Int J Syst Evol Microbiol. 2004 Nov;54(Pt 6):2245-22…
ASV509	Ihubacter massiliensis	Commensal	567	5.25841e-05	4	0.0350877	-	-	-	-	Ndongo S, Lagier JC, Fournier PE, Raoult D, Khelaifia S. "Ihubacter massiliensis": a new bacterium isolated from the human gut. New Microbes New Infect. 2016 Jul 5;13:104-5. doi: 10.1016/j.nmni.2016.06.012IF: 2.9 Q2 . PMID: 27579171; PMCID: PMC4992045.
ASV51	Anaerostipes hadrus	Commensal	4954	0.000459438	46	0.403509	14730	0.0028979	58	1	Yang J, Pu J, Lu S, Bai X, Wu Y, Jin D, Cheng Y, Zhang G, Zhu W, Luo X, Rosselló-Móra R, Xu J. Species-Level Analysis of Human Gut Microbiota With Metataxonomics. Front Microbiol. 2020 Aug 26;11:2029. doi: 10.3389/fmicb.2020.02029IF: 4.0 Q2 . PMID: 32983030; PMCID: PMC7479130.
ASV511	Sphingobacterium kyonggiense	Commensal	24	2.22578e-06	1	0.00877193	-	-	-	-	Choi HA, Lee SS. Sphingobacterium kyonggiense sp. nov., isolated from chloroethene-contaminated soil, and emended descriptions of Sphingobacterium daejeonense and Sphingobacterium mizutaii. Int J Syst Evol Microbiol. 2012 Nov;62(Pt 11):2559-2564. doi: 10.1099/ijs.0.024737-0. Epub 2011 Dec 16. PMID: 22180612.
ASV512	Brevundimonas kwangchunensis	Commensal	6	5.56445e-07	1	0.00877193	-	-	-	-	Yoon JH, Kang SJ, Oh HW, Lee JS, Oh TK. Brevundimonas kwangchunensis sp. nov., isolated from an alkaline soil in Korea. Int J Syst Evol Microbiol. 2006 Mar;56(Pt 3):613-617. doi: 10.1099/ijs.0.63784-0. PMID: 16514037.
ASV513	Pedobacter insulae	Commensal	23	2.13304e-06	1	0.00877193	-	-	-	-	Yoon JH, Kang SJ, Oh HW, Oh TK. Pedobacter insulae sp. nov., isolated from soil. Int J Syst Evol Microbiol. 2007 Sep;57(Pt 9):1999-2003. doi: 10.1099/ijs.0.64986-0. PMID: 17766862.
ASV514	Gordonibacter faecihominis	Commensal	48	4.45156e-06	1	0.00877193	-	-	-	-	Jin JS, Lee KC, Park IS, Kim KK, Ahn JS, Benno Y, Hattori M, Lee JS. Gordonibacter faecihominis sp. nov., isolated from human faeces. Antonie Van Leeuwenhoek 2014; 106:439-447.
ASV515	Bacillus kochii	Commensal	9	8.34668e-07	1	0.00877193	-	-	-	-	Seiler H, Schmidt V, Wenning M, Scherer S. Bacillus kochii sp. nov., isolated from foods and a pharmaceuticals manufacturing site. Int J Syst Evol Microbiol. 2012 May;62(Pt 5):1092-1097. doi: 10.1099/ijs.0.027771-0. Epub 2011 Jun 24. PMID: 21705449.
ASV517	Dyadobacter beijingensis	Commensal	20	1.85482e-06	2	0.0175439	-	-	-	-	Dong Z, Guo X, Zhang X, Qiu F, Sun L, Gong H, Zhang F. Dyadobacter beijingensis sp. nov., isolated from the rhizosphere of turf grasses in China. Int J Syst Evol Microbiol. 2007 Apr;57(Pt 4):862-865. doi: 10.1099/ijs.0.64754-0. PMID: 17392220.
ASV518	Brevundimonas staleyi	Commensal	10	9.27409e-07	1	0.00877193	-	-	-	-	Abraham WR, Estrela AB, Nikitin DI, Smit J, Vancanneyt M. Brevundimonas halotolerans sp. nov., Brevundimonas poindexterae sp. nov. and Brevundimonas staleyi sp. nov., prosthecate bacteria from aquatic habitats. Int J Syst Evol Microbiol. 2010 Aug;60(Pt 8):1837-1843. doi: 10.1099/ijs.0.016832-0. Epub 2009 Sep 18. PMID: 19767362.
ASV519	Comamonas aquatica	Commensal	137	1.27055e-05	2	0.0175439	-	-	-	-	Wauters G, De Baere T, Willems A, Falsen E, Vaneechoutte M. Description of Comamonas aquatica comb. nov. and Comamonas kerstersii sp. nov. for two subgroups of Comamonas terrigena and emended description of Comamonas terrigena. Int J Syst Evol Microbiol 2003; 53:859-862.
ASV52	Streptococcus gordonii	Commensal	268	2.48545e-05	27	0.236842	128	2.5182e-05	19	0.327586	Yang J, Pu J, Lu S, Bai X, Wu Y, Jin D, Cheng Y, Zhang G, Zhu W, Luo X, Rosselló-Móra R, Xu J. Species-Level Analysis of Human Gut Microbiota With Metataxonomics. Front Microbiol. 2020 Aug 26;11:2029. doi: 10.3389/fmicb.2020.02029IF: 4.0 Q2 . PMID: 32983030; PMCID: PMC7479165.
ASV521	Enterococcus asini	Commensal	8	7.41927e-07	1	0.00877193	-	-	-	-	de Vaux A, Laguerre G, Diviès C, Prévost H. Enterococcus asini sp. nov. isolated from the caecum of donkeys (Equus asinus). Int J Syst Bacteriol. 1998 Apr;48 Pt 2:383-7. doi: 10.1099/00207713-48-2-383. PMID: 9731276.
ASV523	Sphingopyxis chilensis	Commensal	19	1.76208e-06	1	0.00877193	-	-	-	-	Godoy F, Vancanneyt M, Martínez M, Steinbüchel A, Swings J, Rehm BHA. Sphingopyxis chilensis sp. nov., a chlorophenol-degrading bacterium that accumulates polyhydroxyalkanoate, and transfer of Sphingomonas alaskensis to Sphingopyxis alaskensis comb. nov. Int J Syst Evol Microbiol. 2003 Mar;53(Pt 2):473-477. doi: 10.1099/ijs.0.02375-0IF: 2.0 Q4 . PMID: 12710615.
ASV526	Brevundimonas terrae	Commensal	8	7.41927e-07	1	0.00877193	-	-	-	-	Yoon JH, Kang SJ, Lee JS, Oh TK. Brevundimonas terrae sp. nov., isolated from an alkaline soil in Korea. Int J Syst Evol Microbiol. 2006 Dec;56(Pt 12):2915-2919. doi: 10.1099/ijs.0.64253-0. PMID: 17158998.
ASV529	Acidovorax facilis	Commensal	4	3.70963e-07	1	0.00877193	-	-	-	-	Willems A, Falsen E, Pot B, Jantzen E, Hoste B, Vandamme P, Gillis M, Kersters K, De Ley J. Acidovorax, a new genus for Pseudomonas facilis, Pseudomonas delafieldii, E. Falsen (EF) group 13, EF group 16, and several clinical isolates, with the species Acidovorax facilis comb. nov., Acidovorax delafieldii comb. nov., and Acidovorax temperans sp. nov. Int J Syst Bacteriol. 1990 Oct;40(4):384-98. do…
ASV532	Sphingopyxis nepalensis	Commensal	4	3.70963e-07	1	0.00877193	-	-	-	-	Chaudhary DK, Kim J. Sphingopyxis nepalensis sp. nov., isolated from oil-contaminated soil. Int J Syst Evol Microbiol. 2018 Jan;68(1):364-370. doi: 10.1099/ijsem.0.002514. Epub 2017 Dec 5. PMID: 29205125.
ASV535	Lactobacillus rossiae	Commensal	2	1.85482e-07	1	0.00877193	-	-	-	-	Corsetti A, Settanni L, van Sinderen D, Felis GE, Dellaglio F, Gobbetti M. Lactobacillus rossii sp. nov., isolated from wheat sourdough. Int J Syst Evol Microbiol 2005; 55:35-40.
ASV538	Butyricicoccus desmolans	Commensal	38	3.52415e-06	5	0.0438596	16	3.14775e-06	8	0.137931	Takada T, Watanabe K, Makino H, Kushiro A. Reclassification of Eubacterium desmolans as Butyricicoccus desmolans comb. nov., and description of Butyricicoccus faecihominis sp. nov., a butyrate-producing bacterium from human faeces. Int J Syst Evol Microbiol 2016; 66:4125-4131.
ASV543	Anaerococcus murdochii	Commensal	3	2.78223e-07	1	0.00877193	1	1.96734e-07	1	0.0172414	Song, Yuli, Chengxu Liu, and Sydney M. Finegold. "Peptoniphilus gorbachii sp. nov., Peptoniphilus olsenii sp. nov., and Anaerococcus murdochii sp. nov. isolated from clinical specimens of human origin."¬†Journal of clinical microbiology¬†45.6 (2007): 1746-1752.
ASV55	Parabacteroides merdae	Commensal	157278	0.0145861	48	0.421053	45551	0.00896144	58	1	Yang J, Pu J, Lu S, Bai X, Wu Y, Jin D, Cheng Y, Zhang G, Zhu W, Luo X, Rosselló-Móra R, Xu J. Species-Level Analysis of Human Gut Microbiota With Metataxonomics. Front Microbiol. 2020 Aug 26;11:2029. doi: 10.3389/fmicb.2020.02029IF: 4.0 Q2 . PMID: 32983030; PMCID: PMC7479105.
ASV553	Collinsella bouchesdurhonensis	Commensal	22	2.0403e-06	5	0.0438596	-	-	-	-	Bilen M, Cadoret F, Daoud Z, Fournier PE, Raoult D. "Collinsella bouchesdurhonensis" sp. nov., identified in human stool sample. New Microbes New Infect. 2016 Nov 15;17:39-40. doi: 10.1016/j.nmni.2016.11.004. PMID: 28275440; PMCID: PMC5328908.
ASV556	Blautia stercoris	Commensal	106	9.83053e-06	7	0.0614035	750	0.000147551	53	0.913793	Yang J, Pu J, Lu S, Bai X, Wu Y, Jin D, Cheng Y, Zhang G, Zhu W, Luo X, Rosselló-Móra R, Xu J. Species-Level Analysis of Human Gut Microbiota With Metataxonomics. Front Microbiol. 2020 Aug 26;11:2029. doi: 10.3389/fmicb.2020.02029IF: 4.0 Q2 . PMID: 32983030; PMCID: PMC7479174.
ASV557	Ellagibacter isourolithinifaciens	Commensal	12	1.11289e-06	2	0.0175439	-	-	-	-	Beltrán D, Romo-Vaquero M, Espín JC, Tomás-Barberán FA, Selma MV. Ellagibacter isourolithinifaciens gen. nov., sp. nov., a new member of the family Eggerthellaceae, isolated from human gut. Int J Syst Evol Microbiol. 2018 May;68(5):1707-1712. doi: 10.1099/ijsem.0.002735. Epub 2018 Mar 27. PMID: 29583112.
ASV559	Olsenella profusa	Commensal	4	3.70963e-07	2	0.0175439	-	-	-	-	Dewhirst FE, Paster BJ, Tzellas N, Coleman B, Downes J, Spratt DA, Wade WG. Characterization of novel human oral isolates and cloned 16S rDNA sequences that fall in the family Coriobacteriaceae: description of olsenella gen. nov., reclassification of Lactobacillus uli as Olsenella uli comb. nov. and description of Olsenella profusa sp. nov. Int J Syst Evol Microbiol. 2001 Sep;51(Pt 5):1797-1804. …
ASV563	Eubacterium sulci	Commensal	6	5.56445e-07	6	0.0526316	48	9.44325e-06	18	0.310345	Yang J, Pu J, Lu S, Bai X, Wu Y, Jin D, Cheng Y, Zhang G, Zhu W, Luo X, Rosselló-Móra R, Xu J. Species-Level Analysis of Human Gut Microbiota With Metataxonomics. Front Microbiol. 2020 Aug 26;11:2029. doi: 10.3389/fmicb.2020.02029IF: 4.0 Q2 . PMID: 32983030; PMCID: PMC7479198.
ASV564	Cellulosilyticum lentocellum	Commensal	24	2.22578e-06	2	0.0175439	-	-	-	-	Cai S, Dong X. Cellulosilyticum ruminicola gen. nov., sp. nov., isolated from the rumen of yak, and reclassification of Clostridium lentocellum as Cellulosilyticum lentocellum comb. nov. Int J Syst Evol Microbiol. 2010 Apr;60(Pt 4):845-849. doi: 10.1099/ijs.0.014712-0. Epub 2009 Aug 6. PMID: 19661493.
ASV57	Lactobacillus agilis	Commensal	7	6.49186e-07	1	0.00877193	3	5.90203e-07	1	0.0172414	Yang J, Pu J, Lu S, Bai X, Wu Y, Jin D, Cheng Y, Zhang G, Zhu W, Luo X, Rosselló-Móra R, Xu J. Species-Level Analysis of Human Gut Microbiota With Metataxonomics. Front Microbiol. 2020 Aug 26;11:2029. doi: 10.3389/fmicb.2020.02029IF: 4.0 Q2 . PMID: 32983030; PMCID: PMC7479196.
ASV571	Stomatobaculum longum	Commensal	44	4.0806e-06	4	0.0350877	1	1.96734e-07	1	0.0172414	Yang J, Pu J, Lu S, Bai X, Wu Y, Jin D, Cheng Y, Zhang G, Zhu W, Luo X, Rosselló-Móra R, Xu J. Species-Level Analysis of Human Gut Microbiota With Metataxonomics. Front Microbiol. 2020 Aug 26;11:2029. doi: 10.3389/fmicb.2020.02029IF: 4.0 Q2 . PMID: 32983030; PMCID: PMC7479186.
ASV575	Anaerococcus octavius	Commensal	5	4.63704e-07	3	0.0263158	11	2.16408e-06	2	0.0344828	Yang J, Pu J, Lu S, Bai X, Wu Y, Jin D, Cheng Y, Zhang G, Zhu W, Luo X, Rosselló-Móra R, Xu J. Species-Level Analysis of Human Gut Microbiota With Metataxonomics. Front Microbiol. 2020 Aug 26;11:2029. doi: 10.3389/fmicb.2020.02029IF: 4.0 Q2 . PMID: 32983030; PMCID: PMC7479199.
ASV576	Lachnoclostridium phytofermentans	Commensal	80	7.41927e-06	3	0.0263158	5	9.83671e-07	1	0.0172414	Yutin N, Galperin MY. A genomic update on clostridial phylogeny: Gram-negative spore formers and other misplaced clostridia. Environ Microbiol 2013; 15:2631-2641.
ASV577	Butyricicoccus faecihominis	Commensal	3	2.78223e-07	1	0.00877193	159	3.12808e-05	5	0.0862069	Takada T, Watanabe K, Makino H, Kushiro A. Reclassification of Eubacterium desmolans as Butyricicoccus desmolans comb. nov., and description of Butyricicoccus faecihominis sp. nov., a butyrate-producing bacterium from human faeces. Int J Syst Evol Microbiol. 2016 Oct;66(10):4125-4131. doi: 10.1099/ijsem.0.001323. Epub 2016 Jul 21. PMID: 27453394.
ASV584	Succinatimonas hippei	Commensal	60	5.56445e-06	4	0.0350877	278	5.46921e-05	28	0.482759	Yang J, Pu J, Lu S, Bai X, Wu Y, Jin D, Cheng Y, Zhang G, Zhu W, Luo X, Rosselló-Móra R, Xu J. Species-Level Analysis of Human Gut Microbiota With Metataxonomics. Front Microbiol. 2020 Aug 26;11:2029. doi: 10.3389/fmicb.2020.02029IF: 4.0 Q2 . PMID: 32983030; PMCID: PMC7479184.
ASV585	Comamonas denitrificans	Commensal	7	6.49186e-07	2	0.0175439	1	1.96734e-07	1	0.0172414	Yang J, Pu J, Lu S, Bai X, Wu Y, Jin D, Cheng Y, Zhang G, Zhu W, Luo X, Rosselló-Móra R, Xu J. Species-Level Analysis of Human Gut Microbiota With Metataxonomics. Front Microbiol. 2020 Aug 26;11:2029. doi: 10.3389/fmicb.2020.02029IF: 4.0 Q2 . PMID: 32983030; PMCID: PMC7479197.
ASV589	Faecalicoccus pleomorphus	Commensal	1	9.27409e-08	1	0.00877193	6	1.18041e-06	1	0.0172414	De Maesschalck C, Van Immerseel F, Eeckhaut V, De Baere S, Cnockaert M, Croubels S, Haesebrouck F, Ducatelle R, Vandamme P. Faecalicoccus acidiformans gen. nov., sp. nov., isolated from the chicken caecum, and reclassification of Streptococcus pleomorphus (Barnes et al. 1977), Eubacterium biforme (Eggerth 1935) and Eubacterium cylindroides (Cato et al. 1974) as Faecalicoccus pleomorphus comb. nov…
ASV590	Pararheinheimera tangshanensis	Commensal	1	9.27409e-08	1	0.00877193	4	7.86937e-07	3	0.0517241	Sisinthy S, Chakraborty D, Adicherla H, Gundlapally SR. Emended description of the family Chromatiaceae, phylogenetic analyses of the genera Alishewanella, Rheinheimera and Arsukibacterium, transfer of Rheinheimera longhuensis LH2-2T to the genus Alishewanella and description of Alishewanella alkalitolerans sp. nov. from Lonar Lake, India. Antonie Van Leeuwenhoek 2017; 110:1227-1241.
ASV591	Weissella paramesenteroides	Commensal	1	9.27409e-08	1	0.00877193	4	7.86937e-07	1	0.0172414	Yang J, Pu J, Lu S, Bai X, Wu Y, Jin D, Cheng Y, Zhang G, Zhu W, Luo X, Rosselló-Móra R, Xu J. Species-Level Analysis of Human Gut Microbiota With Metataxonomics. Front Microbiol. 2020 Aug 26;11:2029. doi: 10.3389/fmicb.2020.02029IF: 4.0 Q2 . PMID: 32983030; PMCID: PMC7479206.
ASV592	Romboutsia hominis	Commensal	1	9.27409e-08	1	0.00877193	12	2.36081e-06	4	0.0689655	Gerritsen J, Umanets A, Staneva I, Hornung B, Ritari J, Paulin L, Rijkers GT, de Vos WM, Smidt H. Romboutsia hominis sp. nov., the first human gut-derived representative of the genus Romboutsia, isolated from ileostoma effluent. Int J Syst Evol Microbiol. 2018 Nov;68(11):3479-3486. doi: 10.1099/ijsem.0.003012. Epub 2018 Sep 18. PMID: 30226461.
ASV594	Prevotella histicola	Commensal	179	1.66006e-05	2	0.0175439	1	1.96734e-07	1	0.0172414	Shahi SK, Freedman SN, Murra AC, Zarei K, Sompallae R, Gibson-Corley KN, Karandikar NJ, Murray JA, Mangalam AK. Prevotella histicola, A Human Gut Commensal, Is as Potent as COPAXONE® in an Animal Model of Multiple Sclerosis. Front Immunol. 2019 Mar 22;10:462. doi: 10.3389/fimmu.2019.00462. PMID: 30984162; PMCID: PMC6448018.
ASV595	Prevotella salivae	Commensal	163	1.51168e-05	2	0.0175439	3	5.90203e-07	3	0.0517241	Sakamoto M, Suzuki M, Huang Y, Umeda M, Ishikawa I, Benno Y. Prevotella shahii sp. nov. and Prevotella salivae sp. nov., isolated from the human oral cavity. Int J Syst Evol Microbiol. 2004 May;54(Pt 3):877-883. doi: 10.1099/ijs.0.02876-0. PMID: 15143039.
ASV596	Caecibacterium sporoformans	Commensal	4282	0.000397116	1	0.00877193	-	-	-	-	Onrust L, Petzoldt D, Eeckhaut V, De Maesschalck C, Haesebrouck F, Rautenschlein S, Ducatelle R, Van Immerseel F, Taras D. Caecibacterium sporoformans gen. nov., sp. nov., an anaerobic, butyrate-producing, spore-forming bacterium isolated from chicken caecum. Int J Syst Evol Microbiol. 2017 Nov;67(11):4589-4594. doi: 10.1099/ijsem.0.002338. Epub 2017 Sep 27. PMID: 28950926.
ASV597	Intestinibacillus massiliensis	Commensal	272	2.52255e-05	1	0.00877193	-	-	-	-	Ricaboni D, Mailhe M, Vitton V, Cadoret F, Fournier PE, Raoult D. 'Intestinibacillus massiliensis' gen. nov., sp. nov., isolated from human left colon. New Microbes New Infect. 2016 Dec 13;17:18-20. doi: 10.1016/j.nmni.2016.12.008IF: 2.9 Q2 . PMID: 28275432; PMCID: PMC5328715.
ASV60	Alistipes indistinctus	Commensal	7893	0.000732004	17	0.149123	435	8.55794e-05	35	0.603448	Yang J, Pu J, Lu S, Bai X, Wu Y, Jin D, Cheng Y, Zhang G, Zhu W, Luo X, Rosselló-Móra R, Xu J. Species-Level Analysis of Human Gut Microbiota With Metataxonomics. Front Microbiol. 2020 Aug 26;11:2029. doi: 10.3389/fmicb.2020.02029IF: 4.0 Q2 . PMID: 32983030; PMCID: PMC7479123.
ASV605	Neisseria oralis	Commensal	10	9.27409e-07	2	0.0175439	1	1.96734e-07	1	0.0172414	Yang J, Pu J, Lu S, Bai X, Wu Y, Jin D, Cheng Y, Zhang G, Zhu W, Luo X, Rosselló-Móra R, Xu J. Species-Level Analysis of Human Gut Microbiota With Metataxonomics. Front Microbiol. 2020 Aug 26;11:2029. doi: 10.3389/fmicb.2020.02029IF: 4.0 Q2 . PMID: 32983030; PMCID: PMC7479193.
ASV606	Anaerosporobacter mobilis	Commensal	8	7.41927e-07	1	0.00877193	-	-	-	-	Jeong H, Lim YW, Yi H, Sekiguchi Y, Kamagata Y, Chun J. Anaerosporobacter mobilis gen. nov., sp. nov., isolated from forest soil. Int J Syst Evol Microbiol. 2007 Aug;57(Pt 8):1784-1787. doi: 10.1099/ijs.0.63283-0. PMID: 17684257.
ASV61	Eubacterium rectale	Commensal	14326	0.00132861	29	0.254386	95175	0.0187242	58	1	Yang J, Pu J, Lu S, Bai X, Wu Y, Jin D, Cheng Y, Zhang G, Zhu W, Luo X, Rosselló-Móra R, Xu J. Species-Level Analysis of Human Gut Microbiota With Metataxonomics. Front Microbiol. 2020 Aug 26;11:2029. doi: 10.3389/fmicb.2020.02029IF: 4.0 Q2 . PMID: 32983030; PMCID: PMC7479117.
ASV610	Massiliomicrobiota timonensis	Commensal	359	3.3294e-05	3	0.0263158	1	1.96734e-07	1	0.0172414	Ndongo S, Khelaifia S, Fournier PE, Raoult D. "Massiliomicrobiota timonensis," a new bacterial species isolated from the human gut. New Microbes New Infect. 2016 May 17;13:25-6. doi: 10.1016/j.nmni.2016.05.003. PMID: 27358745; PMCID: PMC4917496.
ASV611	Slackia equolifaciens	Commensal	56	5.19349e-06	3	0.0263158	1	1.96734e-07	1	0.0172414	Jin JS, Kitahara M, Sakamoto M, Hattori M, Benno Y. Slackia equolifaciens sp. nov., a human intestinal bacterium capable of producing equol. Int J Syst Evol Microbiol. 2010 Aug;60(Pt 8):1721-1724. doi: 10.1099/ijs.0.016774-0. Epub 2009 Sep 4. PMID: 19734283.
ASV612	Terrisporobacter mayombei	Commensal	123	1.14071e-05	3	0.0263158	8	1.57387e-06	5	0.0862069	Gerritsen J, Fuentes S, Grievink W, van Niftrik L, Tindall BJ, Timmerman HM, Rijkers GT, Smidt H. Characterization of Romboutsia ilealis gen. nov., sp. nov., isolated from the gastro-intestinal tract of a rat, and proposal for the reclassification of five closely related members of the genus Clostridium into the genera Romboutsia gen. nov., Intestinibacter gen. nov., Terrisporobacter gen. nov. an…
ASV616	Gemella asaccharolytica	Commensal	28	2.59674e-06	1	0.00877193	-	-	-	-	Yang J, Pu J, Lu S, Bai X, Wu Y, Jin D, Cheng Y, Zhang G, Zhu W, Luo X, Rosselló-Móra R, Xu J. Species-Level Analysis of Human Gut Microbiota With Metataxonomics. Front Microbiol. 2020 Aug 26;11:2029. doi: 10.3389/fmicb.2020.02029IF: 4.0 Q2 . PMID: 32983030; PMCID: PMC7479188.
ASV620	Murimonas intestini	Commensal	105	9.73779e-06	4	0.0350877	-	-	-	-	Yang J, Pu J, Lu S, Bai X, Wu Y, Jin D, Cheng Y, Zhang G, Zhu W, Luo X, Rosselló-Móra R, Xu J. Species-Level Analysis of Human Gut Microbiota With Metataxonomics. Front Microbiol. 2020 Aug 26;11:2029. doi: 10.3389/fmicb.2020.02029IF: 4.0 Q2 . PMID: 32983030; PMCID: PMC7479175.
ASV623	Scardovia inopinata	Commensal	7	6.49186e-07	2	0.0175439	-	-	-	-	Jian W, Dong X. Transfer of Bifidobacterium inopinatum and Bifidobacterium denticolens to Scardovia inopinata gen. nov., comb. nov., and Parascardovia denticolens gen. nov., comb. nov., respectively. Int J Syst Evol Microbiol 2002; 52:809-812.
ASV626	Schlegelella aquatica	Commensal	38	3.52415e-06	5	0.0438596	-	-	-	-	Chou YJ, Sheu SY, Sheu DS, Wang JT, Chen WM. Schlegelella aquatica sp. nov., a novel thermophilic bacterium isolated from a hot spring. Int J Syst Evol Microbiol. 2006 Dec;56(Pt 12):2793-2797. doi: 10.1099/ijs.0.64446-0. PMID: 17158979.
ASV627	Anaerococcus provencensis	Commensal	1	9.27409e-08	1	0.00877193	4	7.86937e-07	1	0.0172414	Pagnier I, Croce O, Robert C, Raoult D, La Scola B. Non-contiguous finished genome sequence and description of Anaerococcus provenciensis sp. nov. Stand Genomic Sci. 2014 Apr 10;9(3):1198-210. doi: 10.4056/sigs.5501035. PMID: 25197492; PMCID: PMC4149013.
ASV628	Melaminivora jejuensis	Commensal	4	3.70963e-07	3	0.0263158	-	-	-	-	Kim JY, Park SH, Lee DH, Song G, Kim YJ. Melaminivora jejuensis sp. nov., isolated from Swinery waste. Int J Syst Evol Microbiol. 2018 Jan;68(1):9-13. doi: 10.1099/ijsem.0.002294. Epub 2017 Nov 7. PMID: 29111968.
ASV632	Ruminococcus gauvreauii	Commensal	20	1.85482e-06	1	0.00877193	-	-	-	-	Domingo MC, Huletsky A, Boissinot M, Bernard KA, Picard FJ, Bergeron MG. Ruminococcus gauvreauii sp. nov., a glycopeptide-resistant species isolated from a human faecal specimen. Int J Syst Evol Microbiol 2008; 58:1393-1397.
ASV633	Anaerofustis stercorihominis	Commensal	4	3.70963e-07	2	0.0175439	-	-	-	-	Yang J, Pu J, Lu S, Bai X, Wu Y, Jin D, Cheng Y, Zhang G, Zhu W, Luo X, Rosselló-Móra R, Xu J. Species-Level Analysis of Human Gut Microbiota With Metataxonomics. Front Microbiol. 2020 Aug 26;11:2029. doi: 10.3389/fmicb.2020.02029IF: 4.0 Q2 . PMID: 32983030; PMCID: PMC7479202.
ASV634	Rhodobacter blasticus	Commensal	2	1.85482e-07	1	0.00877193	-	-	-	-	Kawasaki H, Hoshino Y, Hirata A, Yamasato K. Is intracytoplasmic membrane structure a generic criterion? It does not coincide with phylogenetic interrelationships among phototrophic purple nonsulfur bacteria. Arch Microbiol 1993; 160:358-362.
ASV636	Mesorhizobium amorphae	Commensal	11	1.02015e-06	7	0.0614035	-	-	-	-	Wang ET, van Berkum P, Sui XH, Beyene D, Chen WX, Martinez-Romero E. Diversity of rhizobia associated with Amorpha fruticosa isolated from Chinese soils and description of Mesorhizobium amorphae sp. nov. Int J Syst Bacteriol 1999; 49:51-65.
ASV637	Microbacterium flavum	Commensal	2	1.85482e-07	1	0.00877193	-	-	-	-	Kageyama A, Takahashi Y, Matsuo Y, Adachi K, Kasai H, Shizuri Y, Ōmura S. Microbacterium flavum sp. nov. and Microbacterium lacus sp. nov., isolated from marine environments. Actinomycetologica 2007; 21:53-58.
ASV642	Tamlana agarivorans	Commensal	12	1.11289e-06	1	0.00877193	-	-	-	-	Yoon JH, Kang SJ, Lee MH, Oh TK. Tamlana agarivorans sp. nov., isolated from seawater off Jeju Island in Korea. Int J Syst Evol Microbiol. 2008 Aug;58(Pt 8):1892-5. doi: 10.1099/ijs.0.65704-0. PMID: 18676475.
ASV645	Meiothermus cateniformans	Commensal	4	3.70963e-07	1	0.00877193	-	-	-	-	Zhang XQ, Zhang WJ, Wei BP, Xu XW, Zhu XF, Wu M. Meiothermus cateniformans sp. nov., a slightly thermophilic species from north-eastern China. Int J Syst Evol Microbiol. 2010 Apr;60(Pt 4):840-844. doi: 10.1099/ijs.0.007914-0IF: 2.0 Q4 . Epub 2009 Aug 6. PMID: 19661497.
ASV647	Jeotgalibaca dankookensis	Commensal	7	6.49186e-07	1	0.00877193	-	-	-	-	Lee DG, Trujillo ME, Kang H, Ahn TY. Jeotgalibaca dankookensis gen. nov., sp. nov., a member of the family Carnobacteriaceae, isolated from seujeot (Korean traditional food). Int J Syst Evol Microbiol. 2014 May;64(Pt 5):1729-1735. doi: 10.1099/ijs.0.057059-0. Epub 2014 Feb 19. PMID: 24554638.
ASV648	Ileibacterium valens	Commensal	5	4.63704e-07	1	0.00877193	-	-	-	-	Cox LM, Sohn J, Tyrrell KL, Citron DM, Lawson PA, Patel NB, Iizumi T, Perez-Perez GI, Goldstein EJC, Blaser MJ. Description of two novel members of the family Erysipelotrichaceae: Ileibacterium valens gen. nov., sp. nov. and Dubosiella newyorkensis, gen. nov., sp. nov., from the murine intestine, and emendation to the description of Faecalibaculum rodentium. Int J Syst Evol Microbiol. 2017 May;67…
ASV649	Pelomonas saccharophila	Commensal	8	7.41927e-07	1	0.00877193	-	-	-	-	Xie CH, Yokota A. Reclassification of Alcaligenes latus strains IAM 12599T and IAM 12664 and Pseudomonas saccharophila as Azohydromonas lata gen. nov., comb. nov., Azohydromonas australica sp. nov. and Pelomonas saccharophila gen. nov., comb. nov., respectively. Int J Syst Evol Microbiol. 2005 Nov;55(Pt 6):2419-2425. doi: 10.1099/ijs.0.63733-0. Erratum in: Int J Syst Evol Microbiol. 2006 Feb;56(P…
ASV650	Bacillus thioparans	Commensal	12	1.11289e-06	1	0.00877193	-	-	-	-	Perez-Ibarra BM, Flores ME, Garcia-Varela M. Isolation and characterization of Bacillus thioparus sp. nov., chemolithoautotrophic, thiosulfate-oxidizing bacterium. FEMS Microbiol Lett 2007; 271:289-296.
ASV655	Helicobacter japonicus	Commensal	3	2.78223e-07	2	0.0175439	-	-	-	-	Shen Z, Feng Y, Muthupalani S, Sheh A, Cheaney LE, Kaufman CA, Gong G, Paster BJ, Fox JG. Novel Helicobacter species H.japonicum isolated from laboratory mice from Japan induces typhlocolitis and lower bowel carcinoma in C57BL/129 IL10-/- mice. Carcinogenesis 2016; 37:1190-1198.
ASV66	Mediterraneibacter faecis	Commensal	12288	0.0011396	32	0.280702	5364	0.00105528	58	1	Togo AH, Diop A, Bittar F, Maraninchi M, Valero R, Armstrong N, Dubourg G, Labas N, Richez M, Delerce J, Levasseur A, Fournier PE, Raoult D, Million M. Description of Mediterraneibacter massiliensis, gen. nov., sp. nov., a new genus isolated from the gut microbiota of an obese patient and reclassification of Ruminococcus faecis, Ruminococcus lactaris, Ruminococcus torques, Ruminococcus gnavus and…
ASV661	Faecalibacillus faecis	Commensal	445	4.12697e-05	2	0.0175439	612	0.000120401	21	0.362069	Seo B, Jeon K, Baek I, Lee YM, Baek K, Ko G. Faecalibacillus intestinalis gen. nov., sp. nov. and Faecalibacillus faecis sp. nov., isolated from human faeces. Int J Syst Evol Microbiol. 2019 Jul;69(7):2120-2128. doi: 10.1099/ijsem.0.003443IF: 2.0 Q4 . Epub 2019 May 17. PMID: 31099736.
ASV665	Sphingobium olei	Commensal	7	6.49186e-07	1	0.00877193	-	-	-	-	Young CC, Ho MJ, Arun AB, Chen WM, Lai WA, Shen FT, Rekha PD, Yassin AF. Sphingobium olei sp. nov., isolated from oil-contaminated soil. Int J Syst Evol Microbiol. 2007 Nov;57(Pt 11):2613-2617. doi: 10.1099/ijs.0.65187-0. PMID: 17978228.
ASV666	Cuneatibacter caecimuris	Commensal	388	3.59835e-05	3	0.0263158	-	-	-	-	Abdugheni R, Wang WZ, Wang YJ, Du MX, Liu FL, Zhou N, Jiang CY, Wang CY, Wu L, Ma J, Liu C, Liu SJ. Metabolite profiling of human-originated Lachnospiraceae at the strain level. Imeta. 2022 Oct 13;1(4):e58. doi: 10.1002/imt2.58IF: 23.7 Q1 . PMID: 38867908; PMCID: PMC10989990.
ASV670	Extibacter muris	Commensal	34	3.15319e-06	1	0.00877193	-	-	-	-	Lagkouvardos I, Pukall R, Abt B, Foesel BU, Meier-Kolthoff JP, Kumar N, Bresciani A, Martinez I, Just S, Ziegler C, et al. The Mouse Intestinal Bacterial Collection (miBC) provides host-specific insight into cultured diversity and functional potential of the gut microbiota. Nat Microbiol 2016; 1:16131.
ASV675	Prevotella oulorum	Commensal	12	1.11289e-06	1	0.00877193	-	-	-	-	Shah HN, Collins DM. Prevotella, a new genus to include Bacteroides melaninogenicus and related species formerly classified in the genus Bacteroides. Int J Syst Bacteriol 1990; 40:205-208.
ASV68	Butyricimonas faecalis	Commensal	2197	0.000203752	17	0.149123	3457	0.00068011	54	0.931034	Le Roy T, Van der Smissen P, Paquot A, Delzenne N, Muccioli GG, Collet JF, Cani PD. Butyricimonas faecalis sp. nov., isolated from human faeces and emended description of the genus Butyricimonas. Int J Syst Evol Microbiol. 2019 Mar;69(3):833-838. doi: 10.1099/ijsem.0.003249IF: 2.0 Q4 . Epub 2019 Feb 1. PMID: 30698516.
ASV686	Leptotrichia hofstadii	Commensal	8	7.41927e-07	1	0.00877193	-	-	-	-	Eribe ERK, Paster BJ, Caugant DA, Dewhirst FE, Stromberg VK, Lacy GH, Olsen I. Genetic diversity of Leptotrichia and description of Leptotrichia goodfellowii sp. nov., Leptotrichia hofstadii sp. nov., Leptotrichia shahii sp. nov. and Leptotrichia wadei sp. nov. Int J Syst Evol Microbiol. 2004 Mar;54(Pt 2):583-592. doi: 10.1099/ijs.0.02819-0. PMID: 15023979.
ASV689	Peptoniphilus obesi	Commensal	3	2.78223e-07	1	0.00877193	-	-	-	-	Mishra AK, Hugon P, Lagier JC, Nguyen TT, Robert C, Couderc C, Raoult D, Fournier PE. Non contiguous-finished genome sequence and description of Peptoniphilus obesi sp. nov. Stand Genomic Sci. 2013 Feb 25;7(3):357-69. doi: 10.4056/sigs.3276687. PMID: 24019985; PMCID: PMC3764929.
ASV691	Clostridium saccharogumia	Commensal	5	4.63704e-07	1	0.00877193	-	-	-	-	Yang J, Pu J, Lu S, Bai X, Wu Y, Jin D, Cheng Y, Zhang G, Zhu W, Luo X, Rosselló-Móra R, Xu J. Species-Level Analysis of Human Gut Microbiota With Metataxonomics. Front Microbiol. 2020 Aug 26;11:2029. doi: 10.3389/fmicb.2020.02029IF: 4.0 Q2 . PMID: 32983030; PMCID: PMC7479200.
ASV694	Olegusella massiliensis	Commensal	5	4.63704e-07	1	0.00877193	-	-	-	-	Diop K, Diop A, Raoult D, Fournier PE, Fenollar F. 'Olegusella massiliensis' strain KHD7, a new bacterial genus isolated from the female genital tract. New Microbes New Infect. 2016 May 4;12:56-8. doi: 10.1016/j.nmni.2016.04.008IF: 2.9 Q2 . PMID: 27330814; PMCID: PMC4901165.
ASV698	Succinivibrio sp.	Commensal	408	3.78383e-05	1	0.00877193	294	5.78399e-05	16	0.275862	FULGHUM RS, MOORE WE. ISOLATION, ENUMERATION, AND CHARACTERISTICS OF PROTEOLYTIC RUMINAL BACTERIA. J Bacteriol. 1963 Apr;85(4):808-15. doi: 10.1128/jb.85.4.808-815.1963. PMID: 14044947; PMCID: PMC278229.
ASV700	Butyricimonas synergistica	Commensal	1	9.27409e-08	1	0.00877193	24	4.72162e-06	3	0.0517241	Sakamoto M, Takagaki A, Matsumoto K, Kato Y, Goto K, Benno Y. Butyricimonas synergistica gen. nov., sp. nov. and Butyricimonas virosa sp. nov., butyric acid-producing bacteria in the family 'Porphyromonadaceae' isolated from rat faeces. Int J Syst Evol Microbiol 2009; 59:1748-1753.
ASV701	Monoglobus pectinilyticus	Commensal	1	9.27409e-08	1	0.00877193	35	6.8857e-06	3	0.0517241	Kim CC, Kelly WJ, Patchett ML, Tannock GW, Jordens Z, Stoklosinski HM, Taylor JW, Sims IM, Bell TJ, Rosendale DI. Monoglobus pectinilyticus gen. nov., sp. nov., a pectinolytic bacterium isolated from human faeces. Int J Syst Evol Microbiol. 2017 Dec;67(12):4992-4998. doi: 10.1099/ijsem.0.002395IF: 2.0 Q4 . Epub 2017 Oct 17. PMID: 29039307.
ASV702	Lactobacillus coleohominis	Commensal	2	1.85482e-07	1	0.00877193	-	-	-	-	Nikolaitchouk N, Wacher C, Falsen E, Andersch B, Collins MD, Lawson PA. Lactobacillus coleohominis sp. nov., isolated from human sources. Int J Syst Evol Microbiol. 2001 Nov;51(Pt 6):2081-2085. doi: 10.1099/00207713-51-6-2081. PMID: 11760950.
ASV704	Parolsenella catena	Commensal	13	1.20563e-06	1	0.00877193	-	-	-	-	Sakamoto M, Iino T, Hamada M, Ohkuma M. Parolsenella catena gen. nov., sp. nov., isolated from human faeces. Int J Syst Evol Microbiol. 2018 Apr;68(4):1165-1172. doi: 10.1099/ijsem.0.002645. Epub 2018 Feb 15. PMID: 29458507.
ASV75	Catenibacterium mitsuokai	Commensal	6080	0.000563864	24	0.210526	854	0.000168011	19	0.327586	Yang J, Pu J, Lu S, Bai X, Wu Y, Jin D, Cheng Y, Zhang G, Zhu W, Luo X, Rosselló-Móra R, Xu J. Species-Level Analysis of Human Gut Microbiota With Metataxonomics. Front Microbiol. 2020 Aug 26;11:2029. doi: 10.3389/fmicb.2020.02029IF: 4.0 Q2 . PMID: 32983030; PMCID: PMC7479127.
ASV76	Weissella minor	Commensal	31	2.87497e-06	1	0.00877193	1	1.96734e-07	1	0.0172414	Collins MD, Samelis J, Metaxopoulos J, Wallbanks S. Taxonomic studies on some leuconostoc-like organisms from fermented sausages: description of a new genus Weissella for the Leuconostoc paramesenteroides group of species. J Appl Bacteriol 1993; 75:595-603.
ASV77	Sporosarcina globispora	Commensal	2	1.85482e-07	1	0.00877193	-	-	-	-	Yoon JH, Lee KC, Weiss N, Kho YH, Kang KH, Park YH. Sporosarcina aquimarina sp. nov., a bacterium isolated from seawater in Korea, and transfer of Bacillus globisporus (Larkin and Stokes 1967), Bacillus psychrophilus (Nakamura 1984) and Bacillus pasteurii (Chester 1898) to the genus Sporosarcina as Sporosarcina globispora comb. nov., Sporosarcina psychrophila comb. nov. and Sporosarcina pasteurii…
ASV85	Ruminiclostridium cellobioparum	Commensal	14769	0.00136969	44	0.385965	9486	0.00186622	58	1	Naing YP, Kim SH, Son AR, Miguel M, Oh JP, Lee SS. Rumen fermentation shifts and microbial dynamics in mid-lactating holstein dairy cows experiencing heat stress and subsequent recovery periods. Anim Biosci. 2024 Oct 28. doi: 10.5713/ab.24.0569. Epub ahead of print. PMID: 39483000.
ASV86	Prevotellamassilia timonensis	Commensal	22814	0.00211579	9	0.0789474	19054	0.00374858	35	0.603448	Mao J, Wang D, Long J, Yang X, Lin J, Song Y, Xie F, Xun Z, Wang Y, Wang Y, Li Y, Sun H, Xue J, Song Y, Zuo B, Zhang J, Bian J, Zhang T, Yang X, Zhang L, Sang X, Zhao H. Gut microbiome is associated with the clinical response to anti-PD-1 based immunotherapy in hepatobiliary cancers. J Immunother Cancer. 2021 Dec;9(12):e003334. doi: 10.1136/jitc-2021-003334. PMID: 34873013; PMCID: PMC8650503.
ASV88	Roseburia faecis	Commensal	10058	0.000932788	35	0.307018	66614	0.0131053	58	1	Yang J, Pu J, Lu S, Bai X, Wu Y, Jin D, Cheng Y, Zhang G, Zhu W, Luo X, Rosselló-Móra R, Xu J. Species-Level Analysis of Human Gut Microbiota With Metataxonomics. Front Microbiol. 2020 Aug 26;11:2029. doi: 10.3389/fmicb.2020.02029IF: 4.0 Q2 . PMID: 32983030; PMCID: PMC7479120.
ASV90	Bacteroides ovatus	Commensal	158715	0.0147194	71	0.622807	26048	0.00512453	58	1	Yang J, Pu J, Lu S, Bai X, Wu Y, Jin D, Cheng Y, Zhang G, Zhu W, Luo X, Rosselló-Móra R, Xu J. Species-Level Analysis of Human Gut Microbiota With Metataxonomics. Front Microbiol. 2020 Aug 26;11:2029. doi: 10.3389/fmicb.2020.02029IF: 4.0 Q2 . PMID: 32983030; PMCID: PMC7479104.
ASV92	Alistipes communis	Commensal	5166	0.000479099	17	0.149123	1478	0.000290773	47	0.810345	Sakamoto M, Ikeyama N, Ogata Y, Suda W, Iino T, Hattori M, et al. Alistipes communis sp. nov., Alistipes dispar sp. nov. and Alistipes onderdonkii subsp. vulgaris subsp. nov., isolated from human faeces, and creation of Alistipes onderdonkii subsp. onderdonkii subsp. nov. Int J Syst Evol Microbiol. (2020) 70:473–80. doi: 10.1099/ijsem.0.003778
ASV97	Massiliprevotella massiliensis	Commensal	936	8.68054e-05	11	0.0964912	363	7.14145e-05	11	0.189655	Ndongo S, Cadoret F, Dubourg G, Delerce J, Fournier PE, Raoult D, Lagier JC. 'Collinsella phocaeensis' sp. nov., 'Clostridium merdae' sp. nov., 'Sutterella massiliensis' sp. nov., 'Sutturella timonensis' sp. nov., 'Enorma phocaeensis' sp. nov., 'Mailhella massiliensis' gen. nov., sp. nov., 'Mordavella massiliensis' gen. nov., sp. nov. and 'Massiliprevotella massiliensis' gen. nov., sp. nov., 9 ne…
ASV103	Ralstonia insidiosa	Pathogenic	13	1.20563e-06	3	0.0263158	1	1.96734e-07	1	0.0172414	Liao L, Lin D, Liu Z, Gao Y, Hu K. A case of meningitis caused by Ralstonia insidiosa, a rare opportunistic pathogen. BMC Infect Dis. 2023 Aug 22;23(1):548. doi: 10.1186/s12879-023-08506-3. PMID: 37608277; PMCID: PMC10464096.
ASV110	Fusobacterium mortiferum	Pathogenic	80961	0.00750839	26	0.22807	13919	0.00273834	46	0.793103	J Clin Microbiol. 2005 Dec;43(12):6202-4.
ASV111	Dorea longicatena	Pathogenic	3074	0.000285085	38	0.333333	7460	0.00146764	58	1	Yang J, Pu J, Lu S, Bai X, Wu Y, Jin D, Cheng Y, Zhang G, Zhu W, Luo X, Rosselló-Móra R, Xu J. Species-Level Analysis of Human Gut Microbiota With Metataxonomics. Front Microbiol. 2020 Aug 26;11:2029. doi: 10.3389/fmicb.2020.02029IF: 4.0 Q2 . PMID: 32983030; PMCID: PMC7479138.
ASV112	Campylobacter gracilis	Pathogenic	406	3.76528e-05	28	0.245614	18	3.54122e-06	12	0.206897	Emerg Infect Dis. 2015 Jun;21(6):1084-5.
ASV114	Kurthia gibsonii	Pathogenic	5	4.63704e-07	1	0.00877193	5	9.83671e-07	3	0.0517241	Lozica L, Maurić Maljković M, Mazić M, Gottstein Ž. Kurthia gibsonii, a novel opportunistic pathogen in poultry. Avian Pathol. 2022 Feb;51(1):26-33. doi: 10.1080/03079457.2021.1993132. Epub 2022 Jan 19. PMID: 34662527.
ASV115	Klebsiella oxytoca	Pathogenic	767	7.11322e-05	8	0.0701754	20	3.93469e-06	11	0.189655	Taylor LH, Latham SM, Woolhouse ME. Risk factors for human disease emergence. Philos Trans R Soc Lond B Biol Sci. 2001 Jul 29;356(1411):983-9. doi: 10.1098/rstb.2001.0888IF: 4.7 Q1 . PMID: 11516376; PMCID: PMC1088493.
ASV124	Bilophila wadsworthia	Pathogenic	36292	0.00336575	54	0.473684	4373	0.000860319	56	0.965517	Microbiology, 1989,135: 3405-3411,
ASV126	Scardovia wiggsiae	Pathogenic	81	7.51201e-06	17	0.149123	2	3.93469e-07	2	0.0344828	Downes, Julia, et al. "Scardovia wiggsiae sp. nov., isolated from the human oral cavity and clinical material, and emended descriptions of the genus Scardovia and Scardovia inopinata."¬†International journal of systematic and evolutionary microbiology¬†61.1 (2011): 25-29.
ASV128	Corynebacterium tuberculostearicum	Pathogenic	11103	0.0010297	5	0.0438596	2	3.93469e-07	2	0.0344828	Feurer, Carole, et al. "Taxonomic characterization of nine strains isolated from clinical and environmental specimens, and proposal of Corynebacterium tuberculostearicum sp. nov."¬†International journal of systematic and evolutionary microbiology¬†54.4 (2004): 1055-1061.
ASV13	Veillonella atypica	Pathogenic	39590	0.00367161	49	0.429825	775	0.000152469	48	0.827586	Taylor LH, Latham SM, Woolhouse ME. Risk factors for human disease emergence. Philos Trans R Soc Lond B Biol Sci. 2001 Jul 29;356(1411):983-9. doi: 10.1098/rstb.2001.0888IF: 4.7 Q1 . PMID: 11516376; PMCID: PMC1088493.
ASV134	Morganella morganii	Pathogenic	70203	0.00651069	13	0.114035	95	1.86898e-05	6	0.103448	J Microbiol Immunol Infect. 2017 Sep 6.
ASV135	Prevotella buccae	Pathogenic	123	1.14071e-05	5	0.0438596	8	1.57387e-06	4	0.0689655	Taylor LH, Latham SM, Woolhouse ME. Risk factors for human disease emergence. Philos Trans R Soc Lond B Biol Sci. 2001 Jul 29;356(1411):983-9. doi: 10.1098/rstb.2001.0888IF: 4.7 Q1 . PMID: 11516376; PMCID: PMC1088493.
ASV136	Streptococcus anginosus	Pathogenic	441	4.08987e-05	32	0.280702	105	2.06571e-05	10	0.172414	https://www.ncbi.nlm.nih.gov/pubmed/28676193
ASV141	Klebsiella pneumoniae	Pathogenic	39257	0.00364073	36	0.315789	5280	0.00103876	49	0.844828	Taylor LH, Latham SM, Woolhouse ME. Risk factors for human disease emergence. Philos Trans R Soc Lond B Biol Sci. 2001 Jul 29;356(1411):983-9. doi: 10.1098/rstb.2001.0888IF: 4.7 Q1 . PMID: 11516376; PMCID: PMC1088493.
ASV147	Rothia mucilaginosa	Pathogenic	89	8.25394e-06	17	0.149123	53	1.04269e-05	25	0.431034	Maraki S, Papadakis IS. Rothia mucilaginosa pneumonia: a literature review. Infect Dis (Lond). 2015 Mar;47(3):125-9. doi: 10.3109/00365548.2014.980843IF: 4.0 Q1 . PMID: 25664502.
ASV158	Bacteroides eggerthii	Pathogenic	16747	0.00155313	15	0.131579	28383	0.00558391	58	1	Taylor LH, Latham SM, Woolhouse ME. Risk factors for human disease emergence. Philos Trans R Soc Lond B Biol Sci. 2001 Jul 29;356(1411):983-9. doi: 10.1098/rstb.2001.0888IF: 4.7 Q1 . PMID: 11516376; PMCID: PMC1088493.
ASV165	Comamonas kerstersii	Pathogenic	12	1.11289e-06	4	0.0350877	752	0.000147944	34	0.586207	Almuzara, Marisa N., et al. "Intra-abdominal infections due to Comamonas kerstersii."¬†Journal of clinical microbiology¬†51.6 (2013): 1998-2000.
ASV171	Ruminococcus gnavus	Pathogenic	24277	0.00225147	81	0.710526	18313	0.0036028	58	1	Roux, Anne-Laure, et al. "Ruminococcus gnavus total hip arthroplasty infection in a 62-year-old man with ulcerative colitis."¬†Journal of clinical microbiology¬†53.4 (2015): 1428-1430.
ASV181	Coprococcus comes	Pathogenic	1562	0.000144861	29	0.254386	4801	0.000944521	57	0.982759	Yang J, Pu J, Lu S, Bai X, Wu Y, Jin D, Cheng Y, Zhang G, Zhu W, Luo X, Rosselló-Móra R, Xu J. Species-Level Analysis of Human Gut Microbiota With Metataxonomics. Front Microbiol. 2020 Aug 26;11:2029. doi: 10.3389/fmicb.2020.02029IF: 4.0 Q2 . PMID: 32983030; PMCID: PMC7479148.
ASV191	Collinsella aerofaciens	Pathogenic	5544	0.000514155	42	0.368421	2440	0.000480032	54	0.931034	Taylor LH, Latham SM, Woolhouse ME. Risk factors for human disease emergence. Philos Trans R Soc Lond B Biol Sci. 2001 Jul 29;356(1411):983-9. doi: 10.1098/rstb.2001.0888IF: 4.7 Q1 . PMID: 11516376; PMCID: PMC1088493.
ASV199	Acidaminococcus intestini	Pathogenic	50896	0.00472014	15	0.131579	177	3.4822e-05	2	0.0344828	https://www.ncbi.nlm.nih.gov/pubmed/17911303
ASV203	Clostridium symbiosum	Pathogenic	7143	0.000662448	43	0.377193	462	9.08912e-05	31	0.534483	Yang J, Pu J, Lu S, Bai X, Wu Y, Jin D, Cheng Y, Zhang G, Zhu W, Luo X, Rosselló-Móra R, Xu J. Species-Level Analysis of Human Gut Microbiota With Metataxonomics. Front Microbiol. 2020 Aug 26;11:2029. doi: 10.3389/fmicb.2020.02029IF: 4.0 Q2 . PMID: 32983030; PMCID: PMC7479125.
ASV208	Parabacteroides distasonis	Pathogenic	363498	0.0337111	72	0.631579	31176	0.00613339	58	1	Al-Tawfiq, Jaffar A. "Bacteroides (Parabacteroides) distasonis splenic abscess in a sickle cell patient."¬†Internal Medicine¬†47.1 (2008): 69-72.
ASV209	Tyzzerella nexilis	Pathogenic	20490	0.00190026	34	0.298246	4384	0.000862483	43	0.741379	Takewaki D, Kiguchi Y, Masuoka H, Manu MS, Raveney BJE, Narushima S, Kurokawa R, Ogata Y, Kimura Y, Sato N, Ozawa Y, Yagishita S, Araki T, Miyake S, Sato W, Suda W, Yamamura T. Tyzzerella nexilis strains enriched in mobile genetic elements are involved in progressive multiple sclerosis. Cell Rep. 2024 Oct 22;43(10):114785. doi: 10.1016/j.celrep.2024.114785IF: 7.5 Q1 . Epub 2024 Sep 27. PMID: 3934…
ASV21	Bacteroides uniformis	Pathogenic	161239	0.0149534	67	0.587719	98907	0.0194584	58	1	Taylor LH, Latham SM, Woolhouse ME. Risk factors for human disease emergence. Philos Trans R Soc Lond B Biol Sci. 2001 Jul 29;356(1411):983-9. doi: 10.1098/rstb.2001.0888IF: 4.7 Q1 . PMID: 11516376; PMCID: PMC1088493.
ASV212	Abiotrophia defectiva	Pathogenic	403	3.73746e-05	18	0.157895	18	3.54122e-06	9	0.155172	Taylor LH, Latham SM, Woolhouse ME. Risk factors for human disease emergence. Philos Trans R Soc Lond B Biol Sci. 2001 Jul 29;356(1411):983-9. doi: 10.1098/rstb.2001.0888IF: 4.7 Q1 . PMID: 11516376; PMCID: PMC1088493.
ASV214	Clostridium innocuum	Pathogenic	1809	0.000167768	52	0.45614	263	5.17411e-05	18	0.310345	Cutrona, Anthony F., et al. "Clostridium innocuum endocarditis."¬†Clinical infectious diseases¬†21.5 (1995): 1306-1307.
ASV215	Acinetobacter johnsonii	Pathogenic	4033	0.000374024	33	0.289474	81	1.59355e-05	10	0.172414	Taylor LH, Latham SM, Woolhouse ME. Risk factors for human disease emergence. Philos Trans R Soc Lond B Biol Sci. 2001 Jul 29;356(1411):983-9. doi: 10.1098/rstb.2001.0888IF: 4.7 Q1 . PMID: 11516376; PMCID: PMC1088493.
ASV218	Veillonella rogosae	Pathogenic	323	2.99553e-05	26	0.22807	194	3.81665e-05	28	0.482759	Arif, Nausheen, et al. "Veillonella rogosae sp. nov., an anaerobic, Gram-negative coccus isolated from dental plaque."¬†International journal of systematic and evolutionary microbiology¬†58.Pt 3 (2008): 581.
ASV219	Campylobacter concisus	Pathogenic	183	1.69716e-05	20	0.175439	43	8.45957e-06	17	0.293103	Adv Clin Exp Med. 2017 Jan-Feb;26(1):149-154.
ASV220	Enterobacter ludwigii	Pathogenic	108	1.0016e-05	3	0.0263158	13	2.55755e-06	8	0.137931	Hoffmann, Harald, et al. "Description of Enterobacter ludwigii sp. nov., a novel Enterobacter species of clinical relevance."¬†Systematic and applied microbiology¬†28.3 (2005): 206-212.
ASV223	Oribacterium parvum	Pathogenic	39	3.61689e-06	10	0.0877193	9	1.77061e-06	7	0.12069	Sizova, Maria V., et al. "Oribacterium parvum sp. nov. and Oribacterium asaccharolyticum sp. nov., obligately anaerobic bacteria from the human oral cavity, and emended description of the genus Oribacterium."¬†International journal of systematic and evolutionary microbiology¬†64.Pt 8 (2014): 2642.
ASV228	Enterococcus faecalis	Pathogenic	3516	0.000326077	23	0.201754	2	3.93469e-07	2	0.0344828	Taylor LH, Latham SM, Woolhouse ME. Risk factors for human disease emergence. Philos Trans R Soc Lond B Biol Sci. 2001 Jul 29;356(1411):983-9. doi: 10.1098/rstb.2001.0888IF: 4.7 Q1 . PMID: 11516376; PMCID: PMC1088493.
ASV230	Gemella sanguinis	Pathogenic	59	5.47171e-06	17	0.149123	38	7.4759e-06	20	0.344828	Shukla, Sanjay K., et al. "Second case of infective endocarditis caused by Gemella sanguinis."¬†WMJ-MADISON-¬†101.3 (2002): 37-39.
ASV232	Oribacterium sinus	Pathogenic	42	3.89512e-06	13	0.114035	13	2.55755e-06	10	0.172414	IJSEM, 2004，Sep;54(Pt 5):1611-5.
ASV237	Catonella morbi	Pathogenic	4216	0.000390995	2	0.0175439	1	1.96734e-07	1	0.0172414	Menon, T., and V. Naveen Kumar. "Catonella morbi as a cause of native valve endocarditis in Chennai, India."¬†Infection¬†40.5 (2012): 581-582.
ASV238	Granulicatella elegans	Pathogenic	182	1.68788e-05	15	0.131579	53	1.04269e-05	26	0.448276	Ohara-Nemoto, Yuko, et al. "Infective endocarditis caused by Granulicatella elegans originating in the oral cavity."¬†Journal of clinical microbiology¬†43.3 (2005): 1405-1407.
ASV24	Shigella boydii	Pathogenic	3525	0.000326912	38	0.333333	3	5.90203e-07	2	0.0344828	Taylor LH, Latham SM, Woolhouse ME. Risk factors for human disease emergence. Philos Trans R Soc Lond B Biol Sci. 2001 Jul 29;356(1411):983-9. doi: 10.1098/rstb.2001.0888IF: 4.7 Q1 . PMID: 11516376; PMCID: PMC1088493.
ASV241	Bacteroides nordii	Pathogenic	7705	0.000714568	24	0.210526	2115	0.000416093	55	0.948276	Song, Y. L., et al. "‚ÄúBacteroides nordii‚Äù sp. nov. and ‚ÄúBacteroides salyersae‚Äù sp. nov. isolated from clinical specimens of human intestinal origin."¬†Journal of clinical microbiology¬†42.12 (2004): 5565-5570.
ASV242	Neisseria elongata	Pathogenic	84	7.79023e-06	4	0.0350877	7	1.37714e-06	3	0.0517241	Tex Heart Inst J. 2014 Apr 1;41(2):227-30.
ASV244	Hungatella hathewayi	Pathogenic	467	4.331e-05	26	0.22807	144	2.83297e-05	26	0.448276	Elsayed, Sameer, and Kunyan Zhang. "Human infection caused by Clostridium hathewayi."¬†Emerging infectious diseases¬†10.11 (2004): 1950.
ASV25	Clostridium spiroforme	Pathogenic	591	5.48098e-05	28	0.245614	83	1.63289e-05	12	0.206897	Molly Varga Smith, in Textbook of Rabbit Medicine (Third Edition), 2023
ASV26	Dialister propionicifaciens	Pathogenic	102	9.45957e-06	13	0.114035	2	3.93469e-07	2	0.0344828	Jumas-Bilak, Estelle, et al. "Dialister micraerophilus sp. nov. and Dialister propionicifaciens sp. nov., isolated from human clinical samples."¬†International journal of systematic and evolutionary microbiology¬†55.6 (2005): 2471-2478.
ASV261	Desulfovibrio desulfuricans	Pathogenic	166	1.5395e-05	2	0.0175439	14	2.75428e-06	5	0.0862069	Hagiya, Hideharu, et al. "Desulfovibrio desulfuricans bacteremia: a case report and literature review."¬†Anaerobe¬†49 (2018): 112-115.
ASV262	Pyramidobacter piscolens	Pathogenic	18930	0.00175558	18	0.157895	120	2.36081e-05	14	0.241379	Downes, Julia, et al. "Pyramidobacter piscolens gen. nov., sp. nov., a member of the phylum ‚ÄòSynergistetes‚Äô isolated from the human oral cavity."¬†International journal of systematic and evolutionary microbiology¬†59.Pt 5 (2009): 972.
ASV266	Eggerthella lenta	Pathogenic	2641	0.000244929	38	0.333333	298	5.86268e-05	25	0.431034	Med Clin (Barc). 2017
ASV268	Streptococcus sinensis	Pathogenic	10	9.27409e-07	6	0.0526316	2	3.93469e-07	2	0.0344828	Woo, Patrick CY, et al. "Streptococcus sinensis sp. nov., a novel species isolated from a patient with infective endocarditis."¬†Journal of Clinical Microbiology¬†40.3 (2002): 805-810.
ASV27	Acinetobacter guillouiae	Pathogenic	48	4.45156e-06	4	0.0350877	1	1.96734e-07	1	0.0172414	Nemec, Alexandr, et al. "Acinetobacter bereziniae sp. nov. and Acinetobacter guillouiae sp. nov., to accommodate Acinetobacter genomic species 10 and 11, respectively."¬†International journal of systematic and evolutionary microbiology¬†60.4 (2010): 896-903.
ASV270	Clostridium leptum	Pathogenic	267	2.47618e-05	27	0.236842	2106	0.000414322	41	0.706897	Yang J, Pu J, Lu S, Bai X, Wu Y, Jin D, Cheng Y, Zhang G, Zhu W, Luo X, Rosselló-Móra R, Xu J. Species-Level Analysis of Human Gut Microbiota With Metataxonomics. Front Microbiol. 2020 Aug 26;11:2029. doi: 10.3389/fmicb.2020.02029IF: 4.0 Q2 . PMID: 32983030; PMCID: PMC7479166.
ASV274	Clostridium aldenense	Pathogenic	22565	0.0020927	56	0.491228	326	6.41354e-05	35	0.603448	Warren, Yumi A., et al. "Clostridium aldenense sp. nov. and Clostridium citroniae sp. nov. isolated from human clinical infections."¬†Journal of clinical microbiology¬†44.7 (2006): 2416-2422.
ASV28	Bacteroides fragilis	Pathogenic	222757	0.0206587	50	0.438596	25889	0.00509325	58	1	Anaerobe. 2013 Jun;21:64-6.
ASV281	Solobacterium moorei	Pathogenic	44	4.0806e-06	21	0.184211	54	1.06237e-05	26	0.448276	J Breath Res. 2013 Dec;7(4):046006.
ASV282	Haemophilus parahaemolyticus	Pathogenic	34	3.15319e-06	5	0.0438596	16	3.14775e-06	7	0.12069	Taylor LH, Latham SM, Woolhouse ME. Risk factors for human disease emergence. Philos Trans R Soc Lond B Biol Sci. 2001 Jul 29;356(1411):983-9. doi: 10.1098/rstb.2001.0888IF: 4.7 Q1 . PMID: 11516376; PMCID: PMC1088493.
ASV284	Fusobacterium gonidiaformans	Pathogenic	618	5.73139e-05	13	0.114035	-	-	-	-	Rubinstein, Ethan, Andrew B. Onderdonk, and James J. Rahal Jr. "Perhonsillar infection and bacteremia caused by Fusobacterium gonidiaformans."¬†Journal of Pediatrics¬†85.5 (1974): 673-675.
ASV285	Prevotella bivia	Pathogenic	4796	0.000444785	30	0.263158	143	2.8133e-05	18	0.310345	ACG Case Rep J. 2016，3(4):e178.
ASV286	Sneathia amnii	Pathogenic	3786	0.000351117	6	0.0526316	26	5.11509e-06	8	0.137931	Duployez, Claire, et al. "Sneathia amnii, an unusual pathogen in spondylitis: A case report."¬†Anaerobe¬†66 (2020): 102277.
ASV288	Roseburia hominis	Pathogenic	4115	0.000381629	28	0.245614	13737	0.00270254	58	1	Yang J, Pu J, Lu S, Bai X, Wu Y, Jin D, Cheng Y, Zhang G, Zhu W, Luo X, Rosselló-Móra R, Xu J. Species-Level Analysis of Human Gut Microbiota With Metataxonomics. Front Microbiol. 2020 Aug 26;11:2029. doi: 10.3389/fmicb.2020.02029IF: 4.0 Q2 . PMID: 32983030; PMCID: PMC7479134.
ASV290	Prevotella disiens	Pathogenic	3138	0.000291021	21	0.184211	33	6.49223e-06	12	0.206897	BMC Res Notes. 2015 Jul 17;8:307.
ASV291	Porphyromonas uenonis	Pathogenic	73	6.77008e-06	7	0.0614035	-	-	-	-	Finegold, Sydney M., et al. "Porphyromonas uenonis sp. nov., a pathogen for humans distinct from P. asaccharolytica and P. endodontalis."¬†Journal of clinical microbiology¬†42.11 (2004): 5298-5301.
ASV292	Dialister micraerophilus	Pathogenic	171	1.58587e-05	6	0.0526316	-	-	-	-	Jumas-Bilak, Estelle, et al. "Dialister micraerophilus sp. nov. and Dialister propionicifaciens sp. nov., isolated from human clinical samples."¬†International journal of systematic and evolutionary microbiology¬†55.6 (2005): 2471-2478.
ASV294	Fenollaria massiliensis	Pathogenic	1286	0.000119265	12	0.105263	51	1.00334e-05	16	0.275862	Pagnier, Isabelle, et al. "Non-contiguous finished genome sequence and description of Fenollaria massiliensis gen. nov., sp. nov., a new genus of anaerobic bacterium."¬†Standards in genomic sciences¬†9.3 (2014): 704-717.
ASV302	Peptostreptococcus anaerobius	Pathogenic	26	2.41126e-06	10	0.0877193	4	7.86937e-07	4	0.0689655	Taylor LH, Latham SM, Woolhouse ME. Risk factors for human disease emergence. Philos Trans R Soc Lond B Biol Sci. 2001 Jul 29;356(1411):983-9. doi: 10.1098/rstb.2001.0888IF: 4.7 Q1 . PMID: 11516376; PMCID: PMC1088493.
ASV314	Peptoniphilus coxii	Pathogenic	15	1.39111e-06	3	0.0263158	-	-	-	-	Citron, Diane M., Kerin L. Tyrrell, and Ellie JC Goldstein. "Peptoniphilus coxii sp. nov. and Peptoniphilus tyrrelliae sp. nov. isolated from human clinical infections."¬†Anaerobe¬†18.2 (2012): 244-248.
ASV320	Terrisporobacter glycolicus	Pathogenic	315	2.92134e-05	14	0.122807	476	9.36455e-05	47	0.810345	Cheng, Matthew P., et al. "A case report of a deep surgical site infection with Terrisporobacter glycolicus/T. Mayombei and review of the literature."¬†BMC infectious diseases¬†16.1 (2016): 1-4.
ASV322	Campylobacter hominis	Pathogenic	53	4.91527e-06	2	0.0175439	3	5.90203e-07	3	0.0517241	Anaerobe. 2005 Feb-Apr;11(1-2):97-8.
ASV323	Selenomonas noxia	Pathogenic	207	1.91974e-05	13	0.114035	-	-	-	-	J Periodontol. 2012 Sep;83(9):1139-48.
ASV326	Dialister invisus	Pathogenic	2028	0.000188078	27	0.236842	961	0.000189062	33	0.568966	Downes, J., M. Munson, and W. G. Wade. "Dialister invisus sp. nov., isolated from the human oral cavity."¬†International journal of systematic and evolutionary microbiology¬†53.6 (2003): 1937-1940.
ASV327	Selenomonas sputigena	Pathogenic	321	2.97698e-05	5	0.0438596	2	3.93469e-07	1	0.0172414	Pinon, G., et al. "Fatal Selenomonas sputigena septicemia probably originating from lung abscess."¬†European journal of clinical microbiology¬†4.3 (1985): 343-344.
ASV328	Fusobacterium periodonticum	Pathogenic	39	3.61689e-06	11	0.0964912	75	1.47551e-05	16	0.275862	Taylor LH, Latham SM, Woolhouse ME. Risk factors for human disease emergence. Philos Trans R Soc Lond B Biol Sci. 2001 Jul 29;356(1411):983-9. doi: 10.1098/rstb.2001.0888IF: 4.7 Q1 . PMID: 11516376; PMCID: PMC1088493.
ASV329	Selenomonas infelix	Pathogenic	3	2.78223e-07	1	0.00877193	-	-	-	-	Taylor LH, Latham SM, Woolhouse ME. Risk factors for human disease emergence. Philos Trans R Soc Lond B Biol Sci. 2001 Jul 29;356(1411):983-9. doi: 10.1098/rstb.2001.0888IF: 4.7 Q1 . PMID: 11516376; PMCID: PMC1088493.
ASV330	Clostridium disporicum	Pathogenic	21	1.94756e-06	5	0.0438596	199	3.91501e-05	20	0.344828	Anaerobe. 2017 Dec;48:56-58.
ASV331	Neisseria bacilliformis	Pathogenic	12	1.11289e-06	1	0.00877193	-	-	-	-	Han, Xiang Y., Tao Hong, and Enevold Falsen. "Neisseria bacilliformis sp. nov. isolated from human infections."¬†Journal of clinical microbiology¬†44.2 (2006): 474-479.
ASV332	Ruminococcus torques	Pathogenic	29420	0.00272844	38	0.333333	7281	0.00143242	58	1	Yang J, Pu J, Lu S, Bai X, Wu Y, Jin D, Cheng Y, Zhang G, Zhu W, Luo X, Rosselló-Móra R, Xu J. Species-Level Analysis of Human Gut Microbiota With Metataxonomics. Front Microbiol. 2020 Aug 26;11:2029. doi: 10.3389/fmicb.2020.02029IF: 4.0 Q2 . PMID: 32983030; PMCID: PMC7479113.
ASV333	Selenomonas artemidis	Pathogenic	41	3.80238e-06	7	0.0614035	-	-	-	-	Taylor LH, Latham SM, Woolhouse ME. Risk factors for human disease emergence. Philos Trans R Soc Lond B Biol Sci. 2001 Jul 29;356(1411):983-9. doi: 10.1098/rstb.2001.0888IF: 4.7 Q1 . PMID: 11516376; PMCID: PMC1088493.
ASV334	Prevotella multiformis	Pathogenic	2	1.85482e-07	1	0.00877193	-	-	-	-	Sakamoto, Mitsuo, et al. "Prevotella multiformis sp. nov., isolated from human subgingival plaque."¬†International journal of systematic and evolutionary microbiology¬†55.2 (2005): 815-819.
ASV336	Leptotrichia wadei	Pathogenic	38	3.52415e-06	2	0.0175439	-	-	-	-	Eribe, Emenike RK, et al. "Genetic diversity of Leptotrichia and description of Leptotrichia goodfellowii sp. nov., Leptotrichia hofstadii sp. nov., Leptotrichia shahii sp. nov. and Leptotrichia wadei sp. nov."¬†International journal of systematic and evolutionary microbiology¬†54.2 (2004): 583-592.
ASV337	Gemella morbillorum	Pathogenic	30	2.78223e-06	10	0.0877193	36	7.08243e-06	21	0.362069	Taylor LH, Latham SM, Woolhouse ME. Risk factors for human disease emergence. Philos Trans R Soc Lond B Biol Sci. 2001 Jul 29;356(1411):983-9. doi: 10.1098/rstb.2001.0888IF: 4.7 Q1 . PMID: 11516376; PMCID: PMC1088493.
ASV338	Oribacterium asaccharolyticum	Pathogenic	17	1.57659e-06	8	0.0701754	44	8.65631e-06	3	0.0517241	Sizova, Maria V., et al. "Oribacterium parvum sp. nov. and Oribacterium asaccharolyticum sp. nov., obligately anaerobic bacteria from the human oral cavity, and emended description of the genus Oribacterium."¬†International journal of systematic and evolutionary microbiology¬†64.Pt 8 (2014): 2642.
ASV339	Clostridium perfringens	Pathogenic	4192	0.00038877	15	0.131579	2086	0.000410388	47	0.810345	Taylor LH, Latham SM, Woolhouse ME. Risk factors for human disease emergence. Philos Trans R Soc Lond B Biol Sci. 2001 Jul 29;356(1411):983-9. doi: 10.1098/rstb.2001.0888IF: 4.7 Q1 . PMID: 11516376; PMCID: PMC1088493.
ASV340	Fusobacterium nucleatum	Pathogenic	103	9.55231e-06	18	0.157895	40	7.86937e-06	15	0.258621	Taylor LH, Latham SM, Woolhouse ME. Risk factors for human disease emergence. Philos Trans R Soc Lond B Biol Sci. 2001 Jul 29;356(1411):983-9. doi: 10.1098/rstb.2001.0888IF: 4.7 Q1 . PMID: 11516376; PMCID: PMC1088493.
ASV343	Fusobacterium ulcerans	Pathogenic	48039	0.00445518	16	0.140351	2315	0.00045544	27	0.465517	Taylor LH, Latham SM, Woolhouse ME. Risk factors for human disease emergence. Philos Trans R Soc Lond B Biol Sci. 2001 Jul 29;356(1411):983-9. doi: 10.1098/rstb.2001.0888IF: 4.7 Q1 . PMID: 11516376; PMCID: PMC1088493.
ASV347	Parabacteroides goldsteinii	Pathogenic	7555	0.000700657	16	0.140351	1000	0.000196734	37	0.637931	Cobo, Fernando, et al. "Parabacteroides goldsteinii abdominal infection in a patient with lymphoma."¬†Infectious diseases now¬†(2021): S2666-9919.
ASV351	Dielma fastidiosa	Pathogenic	588	5.45316e-05	11	0.0964912	116	2.28212e-05	16	0.275862	Forman-Ankjaer B, Hvid-Jensen F, Kobel CM, Greve T. Short communication: first case of bacteraemia caused by Dielma fastidiosa in a patient hospitalized with diverticulitis. APMIS. 2024 Feb;132(2):130-133. doi: 10.1111/apm.13367IF: 2.2 Q3 . Epub 2023 Dec 14. PMID: 38095319.
ASV354	Parabacteroides chongii	Pathogenic	286	2.65239e-05	7	0.0614035	313	6.15778e-05	9	0.155172	Kim, Hyunsoo, et al. "Parabacteroides chongii sp. nov., isolated from blood of a patient with peritonitis."¬†Journal of Microbiology¬†56.10 (2018): 722-726.
ASV357	Citrobacter freundii	Pathogenic	657	6.09307e-05	6	0.0526316	17	3.34448e-06	7	0.12069	Taylor LH, Latham SM, Woolhouse ME. Risk factors for human disease emergence. Philos Trans R Soc Lond B Biol Sci. 2001 Jul 29;356(1411):983-9. doi: 10.1098/rstb.2001.0888IF: 4.7 Q1 . PMID: 11516376; PMCID: PMC1088493.
ASV36	Granulicatella adiacens	Pathogenic	586	5.43461e-05	65	0.570175	472	9.28586e-05	55	0.948276	BMC Musculoskelet Disord. 2017 Jun 23;18(1):276.
ASV363	Hafnia paralvei	Pathogenic	12	1.11289e-06	2	0.0175439	-	-	-	-	Osuka, Hanako, et al. "A case of bacteremia caused by Hafnia paralvei."¬†Journal of Infection and Chemotherapy¬†17.6 (2011): 855-857.
ASV368	Turicibacter sanguinis	Pathogenic	702	6.51041e-05	11	0.0964912	3017	0.000593547	53	0.913793	Bosshard, Philipp P., Reinhard Zbinden, and Martin Altwegg. "Turicibacter sanguinis gen. nov., sp. nov., a novel anaerobic, Gram-positive bacterium."¬†International journal of systematic and evolutionary microbiology¬†52.4 (2002): 1263-1266.
ASV372	Gemella haemolysans	Pathogenic	3	2.78223e-07	2	0.0175439	2	3.93469e-07	1	0.0172414	J Community Hosp Intern Med Perspect. 2016
ASV373	Gordonibacter pamelaeae	Pathogenic	19	1.76208e-06	9	0.0789474	30	5.90203e-06	16	0.275862	Woo, Patrick CY, et al. "First report of Gordonibacter pamelaeae bacteremia."¬†Journal of clinical microbiology¬†48.1 (2010): 319-322.
ASV376	Eubacterium limosum	Pathogenic	8	7.41927e-07	3	0.0263158	-	-	-	-	Taylor LH, Latham SM, Woolhouse ME. Risk factors for human disease emergence. Philos Trans R Soc Lond B Biol Sci. 2001 Jul 29;356(1411):983-9. doi: 10.1098/rstb.2001.0888IF: 4.7 Q1 . PMID: 11516376; PMCID: PMC1088493.
ASV378	Lactobacillus iners	Pathogenic	9	8.34668e-07	3	0.0263158	5	9.83671e-07	3	0.0517241	Yang J, Pu J, Lu S, Bai X, Wu Y, Jin D, Cheng Y, Zhang G, Zhu W, Luo X, Rosselló-Móra R, Xu J. Species-Level Analysis of Human Gut Microbiota With Metataxonomics. Front Microbiol. 2020 Aug 26;11:2029. doi: 10.3389/fmicb.2020.02029IF: 4.0 Q2 . PMID: 32983030; PMCID: PMC7479195.
ASV38	Bacteroides massiliensis	Pathogenic	59838	0.00554943	20	0.175439	135376	0.0266331	58	1	Fenner, Lukas, et al. "Bacteroides massiliensis sp. nov., isolated from blood culture of a newborn."¬†International journal of systematic and evolutionary microbiology¬†55.3 (2005): 1335-1337.
ASV382	Clostridium tertium	Pathogenic	431	3.99713e-05	11	0.0964912	39	7.67264e-06	14	0.241379	Taylor LH, Latham SM, Woolhouse ME. Risk factors for human disease emergence. Philos Trans R Soc Lond B Biol Sci. 2001 Jul 29;356(1411):983-9. doi: 10.1098/rstb.2001.0888IF: 4.7 Q1 . PMID: 11516376; PMCID: PMC1088493.
ASV384	Lachnoanaerobaculum orale	Pathogenic	6	5.56445e-07	4	0.0350877	19	3.73795e-06	8	0.137931	Ida Y, Okuyama T, Araki K, et al. First description of Lachnoanaerobaculum orale as a possible cause of human bacteremia [J]. Anaerobe, 2022, 73: 102506.doi:10.1016/j.anaerobe.2021.102506
ASV386	Eisenbergiella tayi	Pathogenic	5739	0.00053224	16	0.140351	249	4.89868e-05	27	0.465517	Amir, Itay, et al. "Eisenbergiella tayi gen. nov., sp. nov., isolated from human blood."¬†International journal of systematic and evolutionary microbiology¬†64.Pt_3 (2014): 907-914.
ASV387	Parabacteroides gordonii	Pathogenic	531	4.92454e-05	10	0.0877193	37	7.27917e-06	9	0.155172	Sakamoto, Mitsuo, et al. "Parabacteroides gordonii sp. nov., isolated from human blood cultures."¬†International journal of systematic and evolutionary microbiology¬†59.11 (2009): 2843-2847.
ASV399	Clostridium paraputrificum	Pathogenic	544	5.0451e-05	15	0.131579	87	1.71159e-05	17	0.293103	Intern Med. 2017 Dec 15;56(24):3395-3397.
ASV401	Dialister pneumosintes	Pathogenic	179	1.66006e-05	13	0.114035	183	3.60024e-05	14	0.241379	Rous√©e, J. M., et al. "Dialister pneumosintes associated with human brain abscesses."¬†Journal of clinical microbiology¬†40.10 (2002): 3871-3873.
ASV408	Paeniclostridium sordellii	Pathogenic	45	4.17334e-06	7	0.0614035	152	2.99036e-05	19	0.327586	French JM, McIndoo ER, Schlund CM, Field KP, Wolfe AR, Stevens DL, Aldape MJ, Hobdey SE. Characterization of Paeniclostridium sordellii Metalloproteinase-1 in vitro and in an experimental model of infection. Anaerobe. 2022 Oct;77:102468. doi: 10.1016/j.anaerobe.2021.102468. Epub 2021 Oct 22. PMID: 34688909; PMCID: PMC9023605.
ASV409	Anaeroglobus geminatus	Pathogenic	33	3.06045e-06	10	0.0877193	3	5.90203e-07	2	0.0344828	Carlier, Jean-Philippe, et al. "Anaeroglobus geminatus gen. nov., sp. nov., a novel member of the family Veillonellaceae."¬†International journal of systematic and evolutionary microbiology¬†52.3 (2002): 983-986.
ASV41	Odoribacter splanchnicus	Pathogenic	15784	0.00146382	31	0.27193	8696	0.0017108	58	1	Hardham, John M., et al. "Transfer of Bacteroides splanchnicus to Odoribacter gen. nov. as Odoribacter splanchnicus comb. nov., and description of Odoribacter denticanis sp. nov., isolated from the crevicular spaces of canine periodontitis patients."¬†International journal of systematic and evolutionary microbiology¬†58.1 (2008): 103-109.
ASV411	Fretibacterium fastidiosum	Pathogenic	1508	0.000139853	9	0.0789474	3	5.90203e-07	1	0.0172414	Vartoukian, Sonia R., et al. "Fretibacterium fastidiosum gen. nov., sp. nov., isolated from the human oral cavity."¬†International journal of systematic and evolutionary microbiology¬†63.Pt_2 (2013): 458-463.
ASV413	Eubacterium tenue	Pathogenic	13	1.20563e-06	3	0.0263158	24	4.72162e-06	3	0.0517241	Taylor LH, Latham SM, Woolhouse ME. Risk factors for human disease emergence. Philos Trans R Soc Lond B Biol Sci. 2001 Jul 29;356(1411):983-9. doi: 10.1098/rstb.2001.0888IF: 4.7 Q1 . PMID: 11516376; PMCID: PMC1088493.
ASV414	Acinetobacter junii	Pathogenic	4	3.70963e-07	4	0.0350877	16	3.14775e-06	2	0.0344828	Taylor LH, Latham SM, Woolhouse ME. Risk factors for human disease emergence. Philos Trans R Soc Lond B Biol Sci. 2001 Jul 29;356(1411):983-9. doi: 10.1098/rstb.2001.0888IF: 4.7 Q1 . PMID: 11516376; PMCID: PMC1088493.
ASV416	Enterococcus cecorum	Pathogenic	2895	0.000268485	6	0.0526316	-	-	-	-	Delaunay, E., C. Abat, and J-M. Rolain. "Enterococcus cecorum human infection, France."¬†New microbes and new infections¬†7 (2015): 50-51.
ASV417	Campylobacter curvus	Pathogenic	68	6.30638e-06	6	0.0526316	1	1.96734e-07	1	0.0172414	Taylor LH, Latham SM, Woolhouse ME. Risk factors for human disease emergence. Philos Trans R Soc Lond B Biol Sci. 2001 Jul 29;356(1411):983-9. doi: 10.1098/rstb.2001.0888IF: 4.7 Q1 . PMID: 11516376; PMCID: PMC1088493.
ASV418	Acinetobacter baumannii	Pathogenic	116332	0.0107887	4	0.0350877	3	5.90203e-07	2	0.0344828	Taylor LH, Latham SM, Woolhouse ME. Risk factors for human disease emergence. Philos Trans R Soc Lond B Biol Sci. 2001 Jul 29;356(1411):983-9. doi: 10.1098/rstb.2001.0888IF: 4.7 Q1 . PMID: 11516376; PMCID: PMC1088493.
ASV42	Veillonella parvula	Pathogenic	110853	0.0102806	85	0.745614	1278	0.000251426	57	0.982759	Taylor LH, Latham SM, Woolhouse ME. Risk factors for human disease emergence. Philos Trans R Soc Lond B Biol Sci. 2001 Jul 29;356(1411):983-9. doi: 10.1098/rstb.2001.0888IF: 4.7 Q1 . PMID: 11516376; PMCID: PMC1088493.
ASV420	Staphylococcus haemolyticus	Pathogenic	17	1.57659e-06	1	0.00877193	-	-	-	-	Taylor LH, Latham SM, Woolhouse ME. Risk factors for human disease emergence. Philos Trans R Soc Lond B Biol Sci. 2001 Jul 29;356(1411):983-9. doi: 10.1098/rstb.2001.0888IF: 4.7 Q1 . PMID: 11516376; PMCID: PMC1088493.
ASV424	Clostridium cadaveris	Pathogenic	45	4.17334e-06	1	0.00877193	-	-	-	-	Poduval, Rajiv D., et al. "Clostridium cadaveris bacteremia in an immunocompetent host."¬†Clinical infectious diseases¬†29.5 (1999): 1354-1355.
ASV428	Bifidobacterium dentium	Pathogenic	190	1.76208e-05	16	0.140351	3	5.90203e-07	3	0.0517241	Taylor LH, Latham SM, Woolhouse ME. Risk factors for human disease emergence. Philos Trans R Soc Lond B Biol Sci. 2001 Jul 29;356(1411):983-9. doi: 10.1098/rstb.2001.0888IF: 4.7 Q1 . PMID: 11516376; PMCID: PMC1088493.
ASV430	Fusobacterium varium*	Pathogenic	3823	0.000354548	5	0.0438596	692	0.00013614	13	0.224138	Yang J, Pu J, Lu S, Bai X, Wu Y, Jin D, Cheng Y, Zhang G, Zhu W, Luo X, Rosselló-Móra R, Xu J. Species-Level Analysis of Human Gut Microbiota With Metataxonomics. Front Microbiol. 2020 Aug 26;11:2029. doi: 10.3389/fmicb.2020.02029IF: 4.0 Q2 . PMID: 32983030; PMCID: PMC7479135.
ASV435	Streptococcus infantis	Pathogenic	43	3.98786e-06	1	0.00877193	1	1.96734e-07	1	0.0172414	FEMS Microbiol Lett. 2014 Apr;353(2):106-15.
ASV439	Parvimonas micra	Pathogenic	1984	0.000183998	5	0.0438596	14	2.75428e-06	9	0.155172	Gomez, Carlos A., et al. "First case of infectious endocarditis caused by Parvimonas micra."¬†Anaerobe¬†36 (2015): 53-55.
ASV441	Streptococcus mutans	Pathogenic	67	6.21364e-06	8	0.0701754	6	1.18041e-06	4	0.0689655	Taylor LH, Latham SM, Woolhouse ME. Risk factors for human disease emergence. Philos Trans R Soc Lond B Biol Sci. 2001 Jul 29;356(1411):983-9. doi: 10.1098/rstb.2001.0888IF: 4.7 Q1 . PMID: 11516376; PMCID: PMC1088493.
ASV442	Streptococcus dysgalactiae	Pathogenic	16	1.48385e-06	7	0.0614035	-	-	-	-	Hughes, James M., et al. "Human infections due to Streptococcus dysgalactiae subspecies equisimilis."¬†Clinical Infectious Diseases¬†49.5 (2009): 766-772.
ASV446	Clostridium neonatale	Pathogenic	444	4.11769e-05	5	0.0438596	34	6.68897e-06	5	0.0862069	Bernard, Kathryn, et al. "Clostridium neonatale sp. nov. linked to necrotizing enterocolitis in neonates and a clarification of species assignable to the genus Clostridium (Prazmowski 1880) emend. Lawson and Rainey 2016."¬†International journal of systematic and evolutionary microbiology¬†68.8 (2018): 2416-2423.
ASV449	Pseudomonas aeruginosa	Pathogenic	2350	0.000217941	7	0.0614035	13	2.55755e-06	3	0.0517241	Taylor LH, Latham SM, Woolhouse ME. Risk factors for human disease emergence. Philos Trans R Soc Lond B Biol Sci. 2001 Jul 29;356(1411):983-9. doi: 10.1098/rstb.2001.0888IF: 4.7 Q1 . PMID: 11516376; PMCID: PMC1088493.
ASV45	Desulfovibrio piger	Pathogenic	17196	0.00159477	18	0.157895	7402	0.00145623	54	0.931034	Yang J, Pu J, Lu S, Bai X, Wu Y, Jin D, Cheng Y, Zhang G, Zhu W, Luo X, Rosselló-Móra R, Xu J. Species-Level Analysis of Human Gut Microbiota With Metataxonomics. Front Microbiol. 2020 Aug 26;11:2029. doi: 10.3389/fmicb.2020.02029IF: 4.0 Q2 . PMID: 32983030; PMCID: PMC7479115.
ASV452	Salmonella enterica	Pathogenic	214	1.98465e-05	4	0.0350877	-	-	-	-	Glynn, M. Kathleen, et al. "Emergence of Multidrug-Resistant Salmonella enterica SerotypeTyphimurium DT104 Infections in the United States."¬†New England Journal of Medicine¬†338.19 (1998): 1333-1339.
ASV453	Robinsoniella peoriensis	Pathogenic	39	3.61689e-06	2	0.0175439	-	-	-	-	Shen, Dingxia, et al. "Robinsoniella peoriensis bacteremia in a patient with pancreatic cancer."¬†Journal of clinical microbiology¬†48.9 (2010): 3448-3450.
ASV454	Leclercia adecarboxylata	Pathogenic	16	1.48385e-06	2	0.0175439	-	-	-	-	Hess, Benjamin, Andrew Burchett, and Mark K. Huntington. "Leclercia adecarboxylata in an immunocompetent patient."¬†Journal of Medical Microbiology¬†57.7 (2008): 896-898.
ASV455	Brochothrix thermosphacta*	Pathogenic	3	2.78223e-07	1	0.00877193	-	-	-	-	Yang J, Pu J, Lu S, Bai X, Wu Y, Jin D, Cheng Y, Zhang G, Zhu W, Luo X, Rosselló-Móra R, Xu J. Species-Level Analysis of Human Gut Microbiota With Metataxonomics. Front Microbiol. 2020 Aug 26;11:2029. doi: 10.3389/fmicb.2020.02029IF: 4.0 Q2 . PMID: 32983030; PMCID: PMC7479203.
ASV458	Prevotella nigrescens	Pathogenic	4	3.70963e-07	3	0.0263158	-	-	-	-	Taylor LH, Latham SM, Woolhouse ME. Risk factors for human disease emergence. Philos Trans R Soc Lond B Biol Sci. 2001 Jul 29;356(1411):983-9. doi: 10.1098/rstb.2001.0888IF: 4.7 Q1 . PMID: 11516376; PMCID: PMC1088493.
ASV459	Helicobacter ganmani	Pathogenic	1	9.27409e-08	1	0.00877193	13	2.55755e-06	3	0.0517241	Alvarado CG, Kocsis AG, Hart ML, Crim MJ, Myles MH, Franklin CL. Pathogenicity of Helicobacter ganmani in mice susceptible and resistant to infection with H. hepaticus. Comp Med. 2015 Feb;65(1):15-22. PMID: 25730753IF: 1.3 Q2 ; PMCID: PMC4396925.
ASV461	Clostridioides difficile	Pathogenic	29952	0.00277777	16	0.140351	23	4.52489e-06	5	0.0862069	Taylor LH, Latham SM, Woolhouse ME. Risk factors for human disease emergence. Philos Trans R Soc Lond B Biol Sci. 2001 Jul 29;356(1411):983-9. doi: 10.1098/rstb.2001.0888IF: 4.7 Q1 . PMID: 11516376; PMCID: PMC1088493.
ASV462	Neisseria subflava	Pathogenic	23	2.13304e-06	6	0.0526316	7	1.37714e-06	6	0.103448	Barald√®s, Maria A., et al. "Meningitis due to Neisseria subflava: case report and review."¬†Clinical infectious diseases¬†30.3 (2000): 615-617.
ASV466	Clostridium bolteae	Pathogenic	2531	0.000234727	13	0.114035	78	1.53453e-05	5	0.0862069	Song, Yuli, et al. "Clostridium bolteae sp. nov., isolated from human sources."¬†Systematic and applied microbiology¬†26.1 (2003): 84-89.
ASV467	Gardnerella vaginalis	Pathogenic	245	2.27215e-05	9	0.0789474	-	-	-	-	Taylor LH, Latham SM, Woolhouse ME. Risk factors for human disease emergence. Philos Trans R Soc Lond B Biol Sci. 2001 Jul 29;356(1411):983-9. doi: 10.1098/rstb.2001.0888IF: 4.7 Q1 . PMID: 11516376; PMCID: PMC1088493.
ASV47	Weissella ceti	Pathogenic	35	3.24593e-06	1	0.00877193	1	1.96734e-07	1	0.0172414	Costa FA, Leal CA, Schuenker ND, Leite RC, Figueiredo HC. Characterization of Weissella ceti infections in Brazilian rainbow trout, Oncorhynchus mykiss (Walbaum), farms and development of an oil-adjuvanted vaccine. J Fish Dis. 2015 Mar;38(3):295-302. doi: 10.1111/jfd.12236IF: 2.2 Q1 . Epub 2014 Mar 24. PMID: 24661016.
ASV471	Prevotella melaninogenica	Pathogenic	36	3.33867e-06	7	0.0614035	8	1.57387e-06	6	0.103448	Taylor LH, Latham SM, Woolhouse ME. Risk factors for human disease emergence. Philos Trans R Soc Lond B Biol Sci. 2001 Jul 29;356(1411):983-9. doi: 10.1098/rstb.2001.0888IF: 4.7 Q1 . PMID: 11516376; PMCID: PMC1088493.
ASV472	Finegoldia magna	Pathogenic	135	1.252e-05	14	0.122807	8	1.57387e-06	3	0.0517241	Diagn Microbiol Infect Dis. 2003 Sep;47(1):359-60.
ASV476	Eggerthella sinensis	Pathogenic	141	1.30765e-05	6	0.0526316	53	1.04269e-05	5	0.0862069	Lau, Susanna KP, et al. "Eggerthella hongkongensis sp. nov. and Eggerthella sinensis sp. nov., two novel Eggerthella species, account for half of the cases of Eggerthella bacteremia."¬†Diagnostic microbiology and infectious disease¬†49.4 (2004): 255-263.
ASV479	Lancefieldella rimae	Pathogenic	17	1.57659e-06	4	0.0350877	-	-	-	-	Veras EL, Castro Dos Santos N, Souza JGS, Figueiredo LC, Retamal-Valdes B, Barão VAR, Shibli J, Bertolini M, Faveri M, Teles F, Duarte P, Feres M. Newly identified pathogens in periodontitis: evidence from an association and an elimination study. J Oral Microbiol. 2023 May 27;15(1):2213111. doi: 10.1080/20002297.2023.2213111IF: 3.7 Q2 . PMID: 37261036; PMCID: PMC10228317.
ASV48	Bacteroides caccae	Pathogenic	48666	0.00451333	40	0.350877	29484	0.00580051	58	1	Lett Appl Microbiol. 2004;38(4):327-32., Infect Immun. 2001 Oct;69(10):6044-54.
ASV485	Legionella pneumophila	Pathogenic	26	2.41126e-06	1	0.00877193	-	-	-	-	Taylor LH, Latham SM, Woolhouse ME. Risk factors for human disease emergence. Philos Trans R Soc Lond B Biol Sci. 2001 Jul 29;356(1411):983-9. doi: 10.1098/rstb.2001.0888IF: 4.7 Q1 . PMID: 11516376; PMCID: PMC1088493.
ASV490	Eikenella corrodens	Pathogenic	4	3.70963e-07	2	0.0175439	-	-	-	-	Arch Pediatr. 2016 Nov;23(11):1146-1149.
ASV491	Capnocytophaga gingivalis	Pathogenic	9	8.34668e-07	3	0.0263158	-	-	-	-	Taylor LH, Latham SM, Woolhouse ME. Risk factors for human disease emergence. Philos Trans R Soc Lond B Biol Sci. 2001 Jul 29;356(1411):983-9. doi: 10.1098/rstb.2001.0888IF: 4.7 Q1 . PMID: 11516376; PMCID: PMC1088493.
ASV492	Phocaeicola abscessus	Pathogenic	255	2.36489e-05	5	0.0438596	1	1.96734e-07	1	0.0172414	Al Masalma, Mouhamad, Didier Raoult, and Veronique Roux. "Phocaeicola abscessus gen. nov., sp. nov., an anaerobic bacterium isolated from a human brain abscess sample."¬†International journal of systematic and evolutionary microbiology¬†59.9 (2009): 2232-2237.
ASV496	Shuttleworthia satelles	Pathogenic	169	1.56732e-05	4	0.0350877	31	6.09876e-06	8	0.137931	Downes, Julia, et al. "Shuttleworthia satelles gen. nov., sp. nov., isolated from the human oral cavity."¬†International journal of systematic and evolutionary microbiology¬†52.5 (2002): 1469-1475.
ASV528	Raoultella ornithinolytica	Pathogenic	421	3.90439e-05	7	0.0614035	26	5.11509e-06	10	0.172414	Seng, Piseth, et al. "Emerging role of Raoultella ornithinolytica in human infections: a series of cases and review of the literature."¬†International Journal of Infectious Diseases¬†45 (2016): 65-71.
ASV531	Acetobacter indonesiensis	Pathogenic	3	2.78223e-07	1	0.00877193	1	1.96734e-07	1	0.0172414	Bittar, Fadi, et al. "Acetobacter indonesiensis pneumonia after lung transplant."¬†Emerging infectious diseases¬†14.6 (2008): 997.
ASV534	Catabacter hongkongensis	Pathogenic	45	4.17334e-06	6	0.0526316	4	7.86937e-07	2	0.0344828	Kamau E, Maliksi E, Kwan N, Garner OB, Yang S. Catabacter hongkongensis bacteremia identified by direct metagenomic sequencing of positive blood culture fluid, first case report in the US. Anaerobe. 2021 Oct;71:102421. doi: 10.1016/j.anaerobe.2021.102421IF: 2.5 Q3 . Epub 2021 Jul 24. PMID: 34314867.
ASV536	Porphyromonas asaccharolytica	Pathogenic	40	3.70963e-06	6	0.0526316	1	1.96734e-07	1	0.0172414	Taylor LH, Latham SM, Woolhouse ME. Risk factors for human disease emergence. Philos Trans R Soc Lond B Biol Sci. 2001 Jul 29;356(1411):983-9. doi: 10.1098/rstb.2001.0888IF: 4.7 Q1 . PMID: 11516376; PMCID: PMC1088493.
ASV54	Haemophilus parainfluenzae	Pathogenic	16979	0.00157465	53	0.464912	25431	0.00500315	58	1	http://d.wanfangdata.com.cn/Thesis/Y1709919
ASV540	Atopobium minutum	Pathogenic	6	5.56445e-07	4	0.0350877	-	-	-	-	Marvaud, Jean-Christophe, Francine Mory, and Thierry Lambert. "Clostridium clostridioforme and Atopobium minutum clinical isolates with vanB-type resistance in France."¬†Journal of clinical microbiology¬†49.9 (2011): 3436-3438.
ASV541	Corynebacterium amycolatum	Pathogenic	264	2.44836e-05	5	0.0438596	-	-	-	-	Dalal, Aman, Carl Urban, and Sorana Segal-Maurer. "Endocarditis due to Corynebacterium amycolatum."¬†Journal of medical microbiology¬†57.10 (2008): 1299-1302.
ASV547	Citrobacter farmeri	Pathogenic	16	1.48385e-06	1	0.00877193	-	-	-	-	Taylor LH, Latham SM, Woolhouse ME. Risk factors for human disease emergence. Philos Trans R Soc Lond B Biol Sci. 2001 Jul 29;356(1411):983-9. doi: 10.1098/rstb.2001.0888IF: 4.7 Q1 . PMID: 11516376; PMCID: PMC1088493.
ASV548	Sneathia sanguinegens	Pathogenic	12	1.11289e-06	3	0.0263158	11	2.16408e-06	4	0.0689655	Collins, Matthew D., et al. "Characterization of some Strains from Human Clinical Sources which resemble ‚ÄúLeptotrichia sanguinegens‚Äù: Description of Sneathia sanguinegens sp. nov., gen. nov."¬†Systematic and applied microbiology¬†24.3 (2001): 358-361.
ASV551	Actinomyces neuii	Pathogenic	2	1.85482e-07	1	0.00877193	-	-	-	-	Taylor LH, Latham SM, Woolhouse ME. Risk factors for human disease emergence. Philos Trans R Soc Lond B Biol Sci. 2001 Jul 29;356(1411):983-9. doi: 10.1098/rstb.2001.0888IF: 4.7 Q1 . PMID: 11516376; PMCID: PMC1088493.
ASV558	Streptococcus oralis	Pathogenic	66	6.1209e-06	4	0.0350877	5	9.83671e-07	2	0.0344828	Doyuk, Elif, Oliver J. Ormerod, and Ian CJW Bowler. "Native valve endocarditis due to Streptococcus vestibularis and Streptococcus oralis."¬†Journal of Infection¬†45.1 (2002): 39-41.
ASV56	Megasphaera elsdenii	Pathogenic	1185	0.000109898	10	0.0877193	569	0.000111942	17	0.293103	Brancaccio, M. I. C. H. A. E. L., and GLENDA G. Legendre. "Megasphaera elsdenii endocarditis."¬†Journal of clinical microbiology¬†10.1 (1979): 72-74.
ASV560	Streptococcus parauberis	Pathogenic	19	1.76208e-06	1	0.00877193	-	-	-	-	Fernández-No IC, Böhme K, Calo-Mata P, Cañas B, Gallardo JM, Barros-Velázquez J. Isolation and characterization of Streptococcus parauberis from vacuum-packaging refrigerated seafood products. Food Microbiol. 2012 May;30(1):91-7. doi: 10.1016/j.fm.2011.10.012. Epub 2011 Oct 25. PMID: 22265288.
ASV561	Capnocytophaga leadbetteri	Pathogenic	5	4.63704e-07	2	0.0175439	1	1.96734e-07	1	0.0172414	Frandsen, Ellen VG, et al. "Diversity of Capnocytophaga species in children and description of Capnocytophaga leadbetteri sp. nov. and Capnocytophaga genospecies AHN8471."¬†International journal of systematic and evolutionary microbiology¬†58.2 (2008): 324-336.
ASV562	Rothia aeria	Pathogenic	5	4.63704e-07	4	0.0350877	7	1.37714e-06	7	0.12069	Michon, J., et al. "Rothia aeria acute bronchitis: the first reported case."¬†Infection¬†38.4 (2010): 335-337.
ASV566	Enterococcus avium	Pathogenic	16	1.48385e-06	5	0.0438596	2	3.93469e-07	1	0.0172414	Taylor LH, Latham SM, Woolhouse ME. Risk factors for human disease emergence. Philos Trans R Soc Lond B Biol Sci. 2001 Jul 29;356(1411):983-9. doi: 10.1098/rstb.2001.0888IF: 4.7 Q1 . PMID: 11516376; PMCID: PMC1088493.
ASV569	Cardiobacterium hominis	Pathogenic	3	2.78223e-07	1	0.00877193	14	2.75428e-06	4	0.0689655	Can J Infect Dis Med Microbiol. 2015 Jan-Feb;26(1):41-3.
ASV570	Citrobacter koseri	Pathogenic	310	2.87497e-05	2	0.0175439	1	1.96734e-07	1	0.0172414	Taylor LH, Latham SM, Woolhouse ME. Risk factors for human disease emergence. Philos Trans R Soc Lond B Biol Sci. 2001 Jul 29;356(1411):983-9. doi: 10.1098/rstb.2001.0888IF: 4.7 Q1 . PMID: 11516376; PMCID: PMC1088493.
ASV572	Haemophilus influenzae	Pathogenic	3560	0.000330157	2	0.0175439	3	5.90203e-07	1	0.0172414	Taylor LH, Latham SM, Woolhouse ME. Risk factors for human disease emergence. Philos Trans R Soc Lond B Biol Sci. 2001 Jul 29;356(1411):983-9. doi: 10.1098/rstb.2001.0888IF: 4.7 Q1 . PMID: 11516376; PMCID: PMC1088493.
ASV573	Haemophilus haemolyticus	Pathogenic	99	9.18134e-06	6	0.0526316	11	2.16408e-06	4	0.0689655	Taylor LH, Latham SM, Woolhouse ME. Risk factors for human disease emergence. Philos Trans R Soc Lond B Biol Sci. 2001 Jul 29;356(1411):983-9. doi: 10.1098/rstb.2001.0888IF: 4.7 Q1 . PMID: 11516376; PMCID: PMC1088493.
ASV578	Campylobacter ureolyticus	Pathogenic	30	2.78223e-06	8	0.0701754	7	1.37714e-06	1	0.0172414	Jpn J Infect Dis. 2017 Jul 24;70(4):455-457.
ASV579	Haemophilus pittmaniae	Pathogenic	1	9.27409e-08	1	0.00877193	256	5.0364e-05	20	0.344828	J Med Case Rep. 2012 Apr 30;6:120.
ASV58	Actinomyces oris	Pathogenic	40	3.70963e-06	9	0.0789474	7	1.37714e-06	4	0.0689655	Henssge, Uta, et al. "Emended description of Actinomyces naeslundii and descriptions of Actinomyces oris sp. nov. and Actinomyces johnsonii sp. nov., previously identified as Actinomyces naeslundii genospecies 1, 2 and WVA 963."¬†International journal of systematic and evolutionary microbiology¬†59.Pt 3 (2009): 509.
ASV583	Pseudomonas putida	Pathogenic	47	4.35882e-06	2	0.0175439	-	-	-	-	Taylor LH, Latham SM, Woolhouse ME. Risk factors for human disease emergence. Philos Trans R Soc Lond B Biol Sci. 2001 Jul 29;356(1411):983-9. doi: 10.1098/rstb.2001.0888IF: 4.7 Q1 . PMID: 11516376; PMCID: PMC1088493.
ASV586	Comamonas terrigena	Pathogenic	13	1.20563e-06	1	0.00877193	-	-	-	-	Case Rep Med. 2014;2014:578127.
ASV587	Streptococcus sobrinus	Pathogenic	1	9.27409e-08	1	0.00877193	8	1.57387e-06	4	0.0689655	Taylor LH, Latham SM, Woolhouse ME. Risk factors for human disease emergence. Philos Trans R Soc Lond B Biol Sci. 2001 Jul 29;356(1411):983-9. doi: 10.1098/rstb.2001.0888IF: 4.7 Q1 . PMID: 11516376; PMCID: PMC1088493.
ASV599	Veillonella dispar	Pathogenic	2	1.85482e-07	2	0.0175439	8	1.57387e-06	2	0.0344828	Taylor LH, Latham SM, Woolhouse ME. Risk factors for human disease emergence. Philos Trans R Soc Lond B Biol Sci. 2001 Jul 29;356(1411):983-9. doi: 10.1098/rstb.2001.0888IF: 4.7 Q1 . PMID: 11516376; PMCID: PMC1088493.
ASV6	Shigella flexneri	Pathogenic	94	8.71764e-06	38	0.333333	51	1.00334e-05	5	0.0862069	Taylor LH, Latham SM, Woolhouse ME. Risk factors for human disease emergence. Philos Trans R Soc Lond B Biol Sci. 2001 Jul 29;356(1411):983-9. doi: 10.1098/rstb.2001.0888IF: 4.7 Q1 . PMID: 11516376; PMCID: PMC1088493.
ASV601	Peptoniphilus asaccharolyticus	Pathogenic	7	6.49186e-07	1	0.00877193	-	-	-	-	Verma, Rajanshu, Shogofa Morrad, and Jason J. Wirtz. "Peptoniphilus asaccharolyticus-associated septic arthritis and osteomyelitis in a woman with osteoarthritis and diabetes mellitus."¬†Case Reports¬†2017 (2017): bcr-2017.
ASV602	Prevotella bergensis	Pathogenic	9	8.34668e-07	4	0.0350877	-	-	-	-	IJSEM, 2006
ASV603	Atopobium deltae	Pathogenic	11	1.02015e-06	3	0.0263158	-	-	-	-	Cools, Piet, et al. "Atopobiumdeltae sp. nov., isolated from the blood of a patient with Fournier‚Äôs gangrene."¬†International journal of systematic and evolutionary microbiology¬†64.Pt_9 (2014): 3140-3145.
ASV613	Chryseobacterium anthropi	Pathogenic	7	6.49186e-07	1	0.00877193	-	-	-	-	K√§mpfer, Peter, et al. "Description of Chryseobacterium anthropi sp. nov. to accommodate clinical isolates biochemically similar to Kaistella koreensis and Chryseobacterium haifense, proposal to reclassify Kaistella koreensis as Chryseobacterium koreense comb. nov. and emended description of the genus Chryseobacterium." International journal of systematic and evolutionary microbiology 59.10 (200…
ASV614	Lawsonella clevelandensis	Pathogenic	27	2.504e-06	1	0.00877193	2	3.93469e-07	1	0.0172414	Kumaria A, Lucas E K, Crusz S A, et al. Lawsonella clevelandensis causing spinal subdural empyema [J]. British journal of neurosurgery, 2018: 1-3.doi:10.1080/02688697.2018.1540767
ASV615	Corynebacterium accolens	Pathogenic	5	4.63704e-07	3	0.0263158	-	-	-	-	Ang, Lei MN, and Hamish Brown. "Corynebacterium accolens isolated from breast abscess: possible association with granulomatous mastitis."¬†Journal of clinical microbiology¬†45.5 (2007): 1666-1668.
ASV617	Anaerococcus lactolyticus	Pathogenic	8	7.41927e-07	1	0.00877193	-	-	-	-	Mawer, Damian, et al. "Anaerococcus lactolyticus causing a mycotic aortic aneurysm: Category: Clinical lesson."¬†Journal of Infection¬†63.6 (2011): e18.
ASV618	Eubacterium nodatum	Pathogenic	12	1.11289e-06	2	0.0175439	-	-	-	-	Taylor LH, Latham SM, Woolhouse ME. Risk factors for human disease emergence. Philos Trans R Soc Lond B Biol Sci. 2001 Jul 29;356(1411):983-9. doi: 10.1098/rstb.2001.0888IF: 4.7 Q1 . PMID: 11516376; PMCID: PMC1088493.
ASV621	Klebsiella aerogenes	Pathogenic	15	1.39111e-06	1	0.00877193	-	-	-	-	Taylor LH, Latham SM, Woolhouse ME. Risk factors for human disease emergence. Philos Trans R Soc Lond B Biol Sci. 2001 Jul 29;356(1411):983-9. doi: 10.1098/rstb.2001.0888IF: 4.7 Q1 . PMID: 11516376; PMCID: PMC1088493.
ASV622	Plesiomonas shigelloides	Pathogenic	5	4.63704e-07	3	0.0263158	390	7.67264e-05	9	0.155172	Case Rep Infect Dis. 2017;2017:9363707.
ASV631	Acinetobacter parvus	Pathogenic	3	2.78223e-07	1	0.00877193	-	-	-	-	Nemec, Alexandr, et al. "Acinetobacter parvus sp. nov., a small-colony-forming species isolated from human clinical specimens."¬†International journal of systematic and evolutionary microbiology¬†53.5 (2003): 1563-1567.
ASV635	Corynebacterium argentoratense	Pathogenic	4	3.70963e-07	1	0.00877193	7	1.37714e-06	2	0.0344828	Taylor LH, Latham SM, Woolhouse ME. Risk factors for human disease emergence. Philos Trans R Soc Lond B Biol Sci. 2001 Jul 29;356(1411):983-9. doi: 10.1098/rstb.2001.0888IF: 4.7 Q1 . PMID: 11516376; PMCID: PMC1088493.
ASV640	Alloscardovia omnicolens	Pathogenic	7	6.49186e-07	2	0.0175439	-	-	-	-	Huys, Geert, et al. "Alloscardovia omnicolens gen. nov., sp. nov., from human clinical samples."¬†International journal of systematic and evolutionary microbiology¬†57.7 (2007): 1442-1446.
ASV643	Bacteroides fluxus	Pathogenic	1823	0.000169067	2	0.0175439	-	-	-	-	Cobo, Fernando, et al. "First case of abdominal infection caused by Bacteroides fluxus."¬†Anaerobe¬†69 (2021): 102363.
ASV644	Corynebacterium aurimucosum	Pathogenic	15	1.39111e-06	1	0.00877193	-	-	-	-	Yassin, A. F., U. Steiner, and W. Ludwig. "Corynebacterium aurimucosum sp. nov. and emended description of Corynebacterium minutissimum Collins and Jones (1983)."¬†International journal of systematic and evolutionary microbiology¬†52.3 (2002): 1001-1005.
ASV65	Bacteroides salyersiae	Pathogenic	2894	0.000268392	16	0.140351	3224	0.000634271	51	0.87931	Yoon, Jihoon G., et al. "Bacteroides nordii and Bacteroides salyersiae Isolated from Post-operative Peritonitis Patients."¬†Laboratory Medicine Online¬†6.2 (2016): 111-115.
ASV652	Leuconostoc lactis	Pathogenic	2	1.85482e-07	1	0.00877193	-	-	-	-	Yang, C. "Leuconostoc lactis bacteremia: case report."¬†Reactions¬†1577 (2015): 245-14.
ASV653	Actinomyces graevenitzii	Pathogenic	4	3.70963e-07	3	0.0263158	3	5.90203e-07	3	0.0517241	Hwang SS, Park SD, Jang IH, Uh Y, Yoon KJ, Kim HY. Actinomyces graevenitzii bacteremia in a patient with alcoholic liver cirrhosis. Anaerobe. 2011 Apr;17(2):87-9. doi: 10.1016/j.anaerobe.2011.03.002. Epub 2011 Mar 21. PMID: 21421069.
ASV656	Bacteroides faecis	Pathogenic	11	1.02015e-06	1	0.00877193	412	8.10545e-05	27	0.465517	Kaeuffer, Charlotte, et al. "First Case of Bacteraemia Due to Carbapenem-Resistant Bacteroides faecis."¬†Antibiotics¬†10.3 (2021): 319.
ASV660	Rothia dentocariosa	Pathogenic	27	2.504e-06	3	0.0263158	4	7.86937e-07	3	0.0517241	Taylor LH, Latham SM, Woolhouse ME. Risk factors for human disease emergence. Philos Trans R Soc Lond B Biol Sci. 2001 Jul 29;356(1411):983-9. doi: 10.1098/rstb.2001.0888IF: 4.7 Q1 . PMID: 11516376; PMCID: PMC1088493.
ASV662	Kingella oralis	Pathogenic	20	1.85482e-06	2	0.0175439	-	-	-	-	Chen, C. "Distribution of a newly described species, Kingella oralis, in the human oral cavity."¬†Oral microbiology and immunology¬†11.6 (1996): 425-427.
ASV663	Negativicoccus succinicivorans	Pathogenic	6	5.56445e-07	1	0.00877193	-	-	-	-	Marchandin, H√©l√®ne, et al. "Negativicoccus succinicivorans gen. nov., sp. nov., isolated from human clinical samples, emended description of the family Veillonellaceae and description of Negativicutes classis nov., Selenomonadales ord. nov. and Acidaminococcaceae fam. nov. in the bacterial phylum Firmicutes."¬†International journal of systematic and evolutionary microbiology¬†60.6 (2010): 1271-…
ASV667	Prevotella veroralis	Pathogenic	4	3.70963e-07	1	0.00877193	-	-	-	-	Taylor LH, Latham SM, Woolhouse ME. Risk factors for human disease emergence. Philos Trans R Soc Lond B Biol Sci. 2001 Jul 29;356(1411):983-9. doi: 10.1098/rstb.2001.0888IF: 4.7 Q1 . PMID: 11516376; PMCID: PMC1088493.
ASV668	Prevotella baroniae	Pathogenic	1612	0.000149498	2	0.0175439	-	-	-	-	Downes, Julia, et al. "Prevotella marshii sp. nov. and Prevotella baroniae sp. nov., isolated from the human oral cavity."¬†International journal of systematic and evolutionary microbiology¬†55.4 (2005): 1551-1555.
ASV669	Citrobacter youngae	Pathogenic	6456	0.000598735	1	0.00877193	-	-	-	-	Taylor LH, Latham SM, Woolhouse ME. Risk factors for human disease emergence. Philos Trans R Soc Lond B Biol Sci. 2001 Jul 29;356(1411):983-9. doi: 10.1098/rstb.2001.0888IF: 4.7 Q1 . PMID: 11516376; PMCID: PMC1088493.
ASV67	Enterococcus faecium	Pathogenic	543	5.03583e-05	4	0.0350877	-	-	-	-	Taylor LH, Latham SM, Woolhouse ME. Risk factors for human disease emergence. Philos Trans R Soc Lond B Biol Sci. 2001 Jul 29;356(1411):983-9. doi: 10.1098/rstb.2001.0888IF: 4.7 Q1 . PMID: 11516376; PMCID: PMC1088493.
ASV671	Porphyromonas somerae	Pathogenic	5	4.63704e-07	1	0.00877193	1	1.96734e-07	1	0.0172414	Summanen, Paula H., et al. "Porphyromonas somerae sp. nov., a pathogen isolated from humans and distinct from Porphyromonas levii."¬†Journal of clinical microbiology¬†43.9 (2005): 4455-4459.
ASV672	Treponema denticola	Pathogenic	2219	0.000205792	1	0.00877193	-	-	-	-	Okuda, Katsuji, et al. "Detection of Treponema denticola in atherosclerotic lesions."¬†Journal of Clinical Microbiology¬†39.3 (2001): 1114-1117.
ASV673	Tannerella forsythia	Pathogenic	334	3.09754e-05	1	0.00877193	1	1.96734e-07	1	0.0172414	Chukkapalli, Sasanka S., et al. "Chronic oral infection with major periodontal bacteria Tannerella forsythia modulates systemic atherosclerosis risk factors and inflammatory markers."¬†Pathogens and disease¬†73.3 (2015): ftv009.
ASV674	Treponema socranskii	Pathogenic	1533	0.000142172	1	0.00877193	-	-	-	-	Siqueira Jr, Jos√© F., and Isabela N. R√¥√ßas. "Treponema socranskii in primary endodontic infections as detected by nested PCR."¬†Journal of endodontics¬†29.4 (2003): 244-247.
ASV676	Porphyromonas gingivalis	Pathogenic	1502	0.000139297	1	0.00877193	7	1.37714e-06	1	0.0172414	Taylor LH, Latham SM, Woolhouse ME. Risk factors for human disease emergence. Philos Trans R Soc Lond B Biol Sci. 2001 Jul 29;356(1411):983-9. doi: 10.1098/rstb.2001.0888IF: 4.7 Q1 . PMID: 11516376; PMCID: PMC1088493.
ASV677	Treponema parvum	Pathogenic	209	1.93828e-05	1	0.00877193	-	-	-	-	Wyss, C., et al. "Treponema parvum sp. nov., a small, glucoronic or galacturonic acid-dependent oral spirochaete from lesions of human periodontitis and acute necrotizing ulcerative gingivitis."¬†International journal of systematic and evolutionary microbiology¬†51.3 (2001): 955-962.
ASV678	Capnocytophaga granulosa	Pathogenic	58	5.37897e-06	1	0.00877193	-	-	-	-	Ebinger, M., et al. "Isolation of Capnocytophaga granulosa from an abscess in an immunocompetent adolescent."¬†Clinical infectious diseases¬†30.3 (2000): 606-607.
ASV679	Filifactor alocis	Pathogenic	82	7.60475e-06	1	0.00877193	1	1.96734e-07	1	0.0172414	Taylor LH, Latham SM, Woolhouse ME. Risk factors for human disease emergence. Philos Trans R Soc Lond B Biol Sci. 2001 Jul 29;356(1411):983-9. doi: 10.1098/rstb.2001.0888IF: 4.7 Q1 . PMID: 11516376; PMCID: PMC1088493.
ASV680	Treponema maltophilum	Pathogenic	149	1.38184e-05	1	0.00877193	-	-	-	-	Wyss, Choi, et al. "Treponema maltophilum sp. nov., a small oral spirochete isolated from human periodontal lesions."¬†International Journal of Systematic and Evolutionary Microbiology¬†46.3 (1996): 745-752.
ASV681	Prevotella denticola	Pathogenic	24	2.22578e-06	1	0.00877193	-	-	-	-	Taylor LH, Latham SM, Woolhouse ME. Risk factors for human disease emergence. Philos Trans R Soc Lond B Biol Sci. 2001 Jul 29;356(1411):983-9. doi: 10.1098/rstb.2001.0888IF: 4.7 Q1 . PMID: 11516376; PMCID: PMC1088493.
ASV682	Cryptobacterium curtum	Pathogenic	49	4.5443e-06	1	0.00877193	1	1.96734e-07	1	0.0172414	Nakazawa, Futoshi, et al. "Cryptobacterium curtum gen. nov., sp. nov., a new genus of Gram-positive anaerobic rod isolated from human oral cavities."¬†International Journal of Systematic and Evolutionary Microbiology¬†49.3 (1999): 1193-1200.
ASV683	Metamycoplasma faucium	Pathogenic	89	8.25394e-06	1	0.00877193	-	-	-	-	Rothman R, Saini V, Min Z, Bhanot N. Brain abscess associated with Mycoplasma faucium - The initial presentation of pulmonary arteriovenous malformation. IDCases. 2022 Jul 14;29:e01575. doi: 10.1016/j.idcr.2022.e01575. PMID: 35865084; PMCID: PMC9294263.
ASV684	Eikenella halliae	Pathogenic	15	1.39111e-06	1	0.00877193	-	-	-	-	Bernard, Kathryn A., et al. "Description of Eikenella halliae sp. nov. and Eikenella longinqua sp. nov., derived from human clinical materials, emendation of Eikenella exigua Stormo et al. 2019 and emendation of the genus Eikenella to include species which are strict anaerobes."¬†International journal of systematic and evolutionary microbiology¬†70.5 (2020): 3167-3178.
ASV685	Prevotella pleuritidis	Pathogenic	10	9.27409e-07	1	0.00877193	-	-	-	-	Sakamoto, Mitsuo, et al. "Prevotella pleuritidis sp. nov., isolated from pleural fluid."¬†International journal of systematic and evolutionary microbiology¬†57.8 (2007): 1725-1728.
ASV687	Pseudoramibacter alactolyticus	Pathogenic	14	1.29837e-06	1	0.00877193	-	-	-	-	Taylor LH, Latham SM, Woolhouse ME. Risk factors for human disease emergence. Philos Trans R Soc Lond B Biol Sci. 2001 Jul 29;356(1411):983-9. doi: 10.1098/rstb.2001.0888IF: 4.7 Q1 . PMID: 11516376; PMCID: PMC1088493.
ASV688	Ureaplasma urealyticum	Pathogenic	12	1.11289e-06	1	0.00877193	-	-	-	-	Taylor LH, Latham SM, Woolhouse ME. Risk factors for human disease emergence. Philos Trans R Soc Lond B Biol Sci. 2001 Jul 29;356(1411):983-9. doi: 10.1098/rstb.2001.0888IF: 4.7 Q1 . PMID: 11516376; PMCID: PMC1088493.
ASV69	Streptococcus parasanguinis	Pathogenic	2695	0.000249937	63	0.552632	682	0.000134173	52	0.896552	Lee, Wen-Sen, et al. "Streptococcus parasanguinis coinfection with Escherichia coli bacteremia in a patient with complicated urinary tract infection."¬†Journal of Experimental & Clinical Medicine¬†6.6 (2014): 230-231.
ASV690	Citrobacter amalonaticus	Pathogenic	82	7.60475e-06	2	0.0175439	-	-	-	-	Taylor LH, Latham SM, Woolhouse ME. Risk factors for human disease emergence. Philos Trans R Soc Lond B Biol Sci. 2001 Jul 29;356(1411):983-9. doi: 10.1098/rstb.2001.0888IF: 4.7 Q1 . PMID: 11516376; PMCID: PMC1088493.
ASV692	Jonquetella anthropi	Pathogenic	106	9.83053e-06	1	0.00877193	-	-	-	-	Jumas-Bilak, Estelle, et al. "Jonquetella anthropi gen. nov., sp. nov., the first member of the candidate phylum ‚ÄòSynergistetes‚Äô isolated from man."¬†International journal of systematic and evolutionary microbiology¬†57.12 (2007): 2743-2748.
ASV693	Slackia exigua	Pathogenic	4	3.70963e-07	1	0.00877193	-	-	-	-	Kim, Keun-Sung, et al. "Characterization of Slackia exigua isolated from human wound infections, including abscesses of intestinal origin."¬†Journal of clinical microbiology¬†48.4 (2010): 1070-1075.
ASV696	Anaerococcus prevotii	Pathogenic	3	2.78223e-07	1	0.00877193	1	1.96734e-07	1	0.0172414	Jain, Sangita, et al. "Septic arthritis in a native joint due to Anaerococcus prevotii."¬†Journal of clinical pathology¬†61.6 (2008): 775-776.
ASV697	Varibaculum cambriense	Pathogenic	2	1.85482e-07	1	0.00877193	-	-	-	-	Chu YW, Wong CH, Chu MY, Cheung CP, Cheung TK, Tse C, Luk WK, Lo JY. Varibaculum cambriense infections in Hong Kong, China, 2006. Emerg Infect Dis. 2009 Jul;15(7):1137-9. doi: 10.3201/eid1507.081291. PMID: 19624944; PMCID: PMC2744223.
ASV699	Fusobacterium alocis	Pathogenic	5	4.63704e-07	1	0.00877193	4087	0.000804053	17	0.293103	Ozuna H, Snider I, Belibasakis GN, Oscarsson J, Johansson A, Uriarte SM. Aggregatibacter actinomycetemcomitans and Filifactor alocis: Two exotoxin-producing oral pathogens. Front Oral Health. 2022 Aug 15;3:981343. doi: 10.3389/froh.2022.981343. PMID: 36046121; PMCID: PMC9420871.
ASV70	Sutterella wadsworthensis	Pathogenic	40567	0.00376222	39	0.342105	39060	0.00768444	57	0.982759	Taylor LH, Latham SM, Woolhouse ME. Risk factors for human disease emergence. Philos Trans R Soc Lond B Biol Sci. 2001 Jul 29;356(1411):983-9. doi: 10.1098/rstb.2001.0888IF: 4.7 Q1 . PMID: 11516376; PMCID: PMC1088493.
ASV703	Helicobacter cinaedi	Pathogenic	48	4.45156e-06	1	0.00877193	-	-	-	-	Taylor LH, Latham SM, Woolhouse ME. Risk factors for human disease emergence. Philos Trans R Soc Lond B Biol Sci. 2001 Jul 29;356(1411):983-9. doi: 10.1098/rstb.2001.0888IF: 4.7 Q1 . PMID: 11516376; PMCID: PMC1088493.
ASV708	Paraeggerthella hongkongensis	Pathogenic	15	1.39111e-06	1	0.00877193	-	-	-	-	Lau, Susanna KP, et al. "Eggerthella hongkongensis sp. nov. and Eggerthella sinensis sp. nov., two novel Eggerthella species, account for half of the cases of Eggerthella bacteremia."¬†Diagnostic microbiology and infectious disease¬†49.4 (2004): 255-263.
ASV71	Butyricimonas virosa	Pathogenic	5191	0.000481418	18	0.157895	2755	0.000542003	44	0.758621	Toprak, N. Ulger, et al. "Butyricimonas virosa: the first clinical case of bacteraemia."¬†New microbes and new infections¬†4 (2015): 7.
ASV73	Leptotrichia hongkongensis	Pathogenic	125	1.15926e-05	5	0.0438596	-	-	-	-	Woo, Patrick CY, et al. "Leptotrichia hongkongensis sp. nov., a novel Leptotrichia species with the oral cavity as its natural reservoir."¬†Journal of Zhejiang University SCIENCE B¬†11.6 (2010): 391-401.
ASV80	Alistipes finegoldii	Pathogenic	2454	0.000227586	21	0.184211	4679	0.00092052	51	0.87931	Rautio, Merja, et al. "Reclassification of Bacteroides putredinis (Weinberg et al., 1937) in a new genus Alistipes gen. nov., as Alistipes putredinis comb. nov., and description of Alistipes finegoldii sp. nov., from human sources."¬†Systematic and applied microbiology¬†26.2 (2003): 182-188.
ASV81	Streptococcus sanguinis	Pathogenic	175	1.62297e-05	18	0.157895	54	1.06237e-05	21	0.362069	Yang J, Pu J, Lu S, Bai X, Wu Y, Jin D, Cheng Y, Zhang G, Zhu W, Luo X, Rosselló-Móra R, Xu J. Species-Level Analysis of Human Gut Microbiota With Metataxonomics. Front Microbiol. 2020 Aug 26;11:2029. doi: 10.3389/fmicb.2020.02029IF: 4.0 Q2 . PMID: 32983030; PMCID: PMC7479169.
ASV84	Alistipes onderdonkii	Pathogenic	54224	0.00502878	33	0.289474	16583	0.00326244	57	0.982759	Song, Yuli, et al. "Alistipes onderdonkii sp. nov. and Alistipes shahii sp. nov., of human origin."¬†International journal of systematic and evolutionary microbiology¬†56.8 (2006): 1985-1990.
ASV104	Bacteroides acidifaciens	Probiotics	2076	0.00019253	29	0.254386	20011	0.00393685	58	1	Zheng C, Zhong Y, Xie J, Wang Z, Zhang W, Pi Y, Zhang W, Liu L, Luo J, Xu W. Bacteroides acidifaciens and its derived extracellular vesicles improve DSS-induced colitis. Front Microbiol. 2023 Nov 30;14:1304232. doi: 10.3389/fmicb.2023.1304232. PMID: 38098663; PMCID: PMC10720640.
ASV11	Ruminococcus albus	Probiotics	107576	0.00997669	92	0.807018	204270	0.0401869	58	1	Choo S, An M, Lim YH. Protective Effects of Heat-Killed Ruminococcus albus against β-Amyloid-Induced Apoptosis on SH-SY5Y Cells. J Microbiol Biotechnol. 2024 Jan 28;34(1):85-93. doi: 10.4014/jmb.2308.08045IF: 2.5 Q3 . Epub 2023 Oct 31. PMID: 38044672; PMCID: PMC10840466.
ASV137	Lactobacillus aviarius	Probiotics	6	5.56445e-07	1	0.00877193	-	-	-	-	Probiotics database
ASV160	Lactococcus lactis	Probiotics	18	1.66934e-06	8	0.0701754	16	3.14775e-06	6	0.103448	Yang J, Pu J, Lu S, Bai X, Wu Y, Jin D, Cheng Y, Zhang G, Zhu W, Luo X, Rosselló-Móra R, Xu J. Species-Level Analysis of Human Gut Microbiota With Metataxonomics. Front Microbiol. 2020 Aug 26;11:2029. doi: 10.3389/fmicb.2020.02029IF: 4.0 Q2 . PMID: 32983030; PMCID: PMC7479192.
ASV17	Flavonifractor plautii	Probiotics	77959	0.00722998	89	0.780702	6491	0.001277	58	1	Luo S, Zhao Y, Zhu S, Liu L, Cheng K, Ye B, Han Y, Fan J, Xia M. Flavonifractor plautii Protects Against Elevated Arterial Stiffness. Circ Res. 2023 Jan 20;132(2):167-181. doi: 10.1161/CIRCRESAHA.
ASV175	Eubacterium ramulus	Probiotics	1373	0.000127333	33	0.289474	1603	0.000315365	53	0.913793	LIANG Wenou, ZHAO Lichao, FANG Xiang, et al. Progress in the research of the interactions of soy isof l avones with gut microbiota[J]. Food Science, 2019, 40(9)： 283-289. (in Chinese with English abstract) DOI：10.7506/spkx1002-6630-20180119-261. http：//www.spkx.net.cn
ASV176	Mitsuokella jalaludinii	Probiotics	21469	0.00199105	10	0.0877193	485	9.54161e-05	6	0.103448	De Vos, W.M., Nguyen Trung, M., Davids, M. et al. Phytate metabolism is mediated by microbial cross-feeding in the gut microbiota. Nat Microbiol 9, 1812–1827 (2024). https://doi.org/10.1038/s41564-024-01698-7
ASV194	Slackia isoflavoniconvertens	Probiotics	1502	0.000139297	17	0.149123	27	5.31183e-06	5	0.0862069	LIANG Wenou, ZHAO Lichao, FANG Xiang, et al. Progress in the research of the interactions of soy isof l avones with gut microbiota[J]. Food Science, 2019, 40(9)： 283-289. (in Chinese with English abstract) DOI：10.7506/spkx1002-6630-20180119-261. http：//www.spkx.net.cn
ASV204	Anaerobutyricum soehngenii	Probiotics	60	5.56445e-06	12	0.105263	124	2.43951e-05	15	0.258621	Wortelboer K, Koopen AM, Herrema H, de Vos WM, Nieuwdorp M, Kemper EM. From fecal microbiota transplantation toward next-generation beneficial microbes: The case of Anaerobutyricum soehngenii. Front Med (Lausanne). 2022 Dec 5;9:1077275. doi: 10.3389/fmed.2022.1077275. PMID: 36544495; PMCID: PMC9760881.
ASV248	Bifidobacterium breve	Probiotics	630	5.84267e-05	4	0.0350877	4	7.86937e-07	3	0.0517241	Probiotics database
ASV256	Bifidobacterium longum	Probiotics	10286	0.000953932	52	0.45614	1735	0.000341334	52	0.896552	Biomed Res Int. 2015;2015:897639.
ASV257	Faecalibacillus intestinalis	Probiotics	4256	0.000394705	33	0.289474	7492	0.00147393	55	0.948276	Huang P, Dong Q, Wang Y, Tian Y, Wang S, Zhang C, Yu L, Tian F, Gao X, Guo H, Yi S, Li M, Liu Y, Zhang Q, Lu W, Wang G, Yang B, Cui S, Hua D, Wang X, Jiao Y, Liu L, Deng Q, Ma B, Wu T, Zou H, Shi J, Zhang H, Fan D, Sheng Y, Zhao J, Tang L, Zhang H, Sun W; CGMR Consortium; Chen W, Kong X, Chen L, Zhai Q. Gut microbial genomes with paired isolates from China illustrate probiotic and cardiometabolic…
ASV258	Agathobaculum butyriciproducens	Probiotics	4198	0.000389326	42	0.368421	7579	0.00149105	58	1	Go J, Chang DH, Ryu YK, Park HY, Lee IB, Noh JR, Hwang DY, Kim BC, Kim KS, Lee CH. Human gut microbiota Agathobaculum butyriciproducens improves cognitive impairment in LPS-induced and APP/PS1 mouse models of Alzheimer's disease. Nutr Res. 2021 Feb;86:96-108. doi: 10.1016/j.nutres.2020.12.010IF: 3.4 Q2 . Epub 2020 Dec 9. PMID: 33551257.
ASV304	Lactobacillus oris	Probiotics	26	2.41126e-06	4	0.0350877	-	-	-	-	Probiotics database
ASV345	Eubacterium ventriosum	Probiotics	1669	0.000154784	24	0.210526	3891	0.000765493	55	0.948276	Wang Y, Xia X, Zhou X, Zhan T, Dai Q, Zhang Y, Zhang W, Shu Y, Li W, Xu H. Association of gut microbiome and metabolites with onset and treatment response of patients with pemphigus vulgaris. Front Immunol. 2023 Apr 14;14:1114586. doi: 10.3389/fimmu.2023.1114586. PMID: 37122759; PMCID: PMC10140300.
ASV359	Bacteroides intestinalis	Probiotics	504	4.67414e-05	8	0.0701754	2048	0.000402912	42	0.724138	Yang J, Pu J, Lu S, Bai X, Wu Y, Jin D, Cheng Y, Zhang G, Zhu W, Luo X, Rosselló-Móra R, Xu J. Species-Level Analysis of Human Gut Microbiota With Metataxonomics. Front Microbiol. 2020 Aug 26;11:2029. doi: 10.3389/fmicb.2020.02029IF: 4.0 Q2 . PMID: 32983030; PMCID: PMC7479157.
ASV362	Lactobacillus salivarius	Probiotics	2006	0.000186038	26	0.22807	68	1.33779e-05	7	0.12069	Nutrients. 2017 Nov 14;9(11). pii: E1242.
ASV398	Bifidobacterium bifidum	Probiotics	304	2.81932e-05	8	0.0701754	107	2.10506e-05	17	0.293103	Probiotics database
ASV419	Coprococcus catus	Probiotics	579	5.3697e-05	24	0.210526	3450	0.000678733	57	0.982759	https://www.sciencedirect.com/topics/agricultural-and-biological-sciences/coprococcus-catus
ASV421	Akkermansia muciniphila	Probiotics	19921	0.00184749	20	0.175439	2965	0.000583317	32	0.551724	HE Kairu, Wurina, DING Ruixue, JI Shuaiqi, ZHU Yongliang, WU Junrui. Research progress of the next-generation probiotics Akkermansia muciniphila[J]. Microbiology China, 2022, 49(6): 2308-2324.
ASV429	Lactobacillus mucosae	Probiotics	1609	0.00014922	14	0.122807	47	9.24651e-06	12	0.206897	Yang J, Pu J, Lu S, Bai X, Wu Y, Jin D, Cheng Y, Zhang G, Zhu W, Luo X, Rosselló-Móra R, Xu J. Species-Level Analysis of Human Gut Microbiota With Metataxonomics. Front Microbiol. 2020 Aug 26;11:2029. doi: 10.3389/fmicb.2020.02029IF: 4.0 Q2 . PMID: 32983030; PMCID: PMC7479147.
ASV475	Lactobacillus harbinensis	Probiotics	5	4.63704e-07	2	0.0175439	-	-	-	-	Talib N, Mohamad NE, Yeap SK, Hussin Y, Aziz MNM, Masarudin MJ, Sharifuddin SA, Hui YW, Ho CL, Alitheen NB. Isolation and Characterization of Lactobacillus spp. from Kefir Samples in Malaysia. Molecules. 2019 Jul 17;24(14):2606. doi: 10.3390/molecules24142606. PMID: 31319614; PMCID: PMC6680525.
ASV49	Paraprevotella clara	Probiotics	21814	0.00202305	31	0.27193	15550	0.00305922	58	1	Li Y, Watanabe E, Kawashima Y, Plichta DR, Wang Z, Ujike M, Ang QY, Wu R, Furuichi M, Takeshita K, Yoshida K, Nishiyama K, Kearney SM, Suda W, Hattori M, Sasajima S, Matsunaga T, Zhang X, Watanabe K, Fujishiro J, Norman JM, Olle B, Matsuyama S, Namkoong H, Uwamino Y, Ishii M, Fukunaga K, Hasegawa N, Ohara O, Xavier RJ, Atarashi K, Honda K. Identification of trypsin-degrading commensals in the lar…
ASV494	Bifidobacterium animalis	Probiotics	14	1.29837e-06	2	0.0175439	1	1.96734e-07	1	0.0172414	Probiotics database
ASV505	Lactobacillus amylolyticus	Probiotics	6	5.56445e-07	1	0.00877193	-	-	-	-	Probiotics database
ASV542	Lactobacillus gasseri*	Probiotics	10	9.27409e-07	2	0.0175439	-	-	-	-	Yang J, Pu J, Lu S, Bai X, Wu Y, Jin D, Cheng Y, Zhang G, Zhu W, Luo X, Rosselló-Móra R, Xu J. Species-Level Analysis of Human Gut Microbiota With Metataxonomics. Front Microbiol. 2020 Aug 26;11:2029. doi: 10.3389/fmicb.2020.02029IF: 4.0 Q2 . PMID: 32983030; PMCID: PMC7479194.
ASV545	Pseudobutyrivibrio ruminis	Probiotics	132	1.22418e-05	5	0.0438596	880	0.000173126	41	0.706897	Probiotics database
ASV550	Lactobacillus brevis	Probiotics	1	9.27409e-08	1	0.00877193	12	2.36081e-06	1	0.0172414	Iseppi R, Messi P, Camellini S, Sabia C. Bacteriocin activity of Lactobacillus brevis and Lactobacillus paracasei ssp. paracasei. J Med Microbiol. 2019 Sep;68(9):1359-1366. doi: 10.1099/jmm.0.001045. Epub 2019 Jul 31. PMID: 31364964.
ASV555	Pediococcus pentosaceus	Probiotics	4	3.70963e-07	4	0.0350877	3	5.90203e-07	2	0.0344828	Probiotics database
ASV580	Coprococcus eutactus	Probiotics	1157	0.000107301	2	0.0175439	6870	0.00135156	55	0.948276	Yang R, Shan S, Shi J, Li H, An N, Li S, Cui K, Guo H, Li Z. Coprococcus eutactus, a Potent Probiotic, Alleviates Colitis via Acetate-Mediated IgA Response and Microbiota Restoration. J Agric Food Chem. 2023 Feb 14. doi: 10.1021/acs.jafc.2c06697IF: 5.7 Q1 . Epub ahead of print. PMID: 36786768.
ASV593	Lactobacillus ingluviei	Probiotics	9	8.34668e-07	1	0.00877193	-	-	-	-	Probiotics database
ASV604	Christensenella minuta	Probiotics	9	8.34668e-07	3	0.0263158	5	9.83671e-07	4	0.0689655	Ignatyeva O, Tolyneva D, Kovalyov A, Matkava L, Terekhov M, Kashtanova D, Zagainova A, Ivanov M, Yudin V, Makarov V, Keskinov A, Kraevoy S, Yudin S. Christensenella minuta, a new candidate next-generation probiotic: current evidence and future trajectories. Front Microbiol. 2024 Jan 11;14:1241259. doi: 10.3389/fmicb.2023.1241259. PMID: 38274765; PMCID: PMC10808311.
ASV624	Lactobacillus pontis	Probiotics	9	8.34668e-07	1	0.00877193	3	5.90203e-07	2	0.0344828	Probiotics database
ASV625	Cetobacterium somerae	Probiotics	24	2.22578e-06	5	0.0438596	-	-	-	-	Zhang Y, Qi X, Zhang Z, Jin Z, Wang G, Ling F. Effects of dietary Cetobacterium somerae on the intestinal health, immune parameters and resistance against Nocardia seriolae of largemouth bass, Micropterus salmoides. Fish Shellfish Immunol. 2023 Apr;135:108693. doi: 10.1016/j.fsi.2023.108693IF: 4.1 Q1 . Epub 2023 Mar 20. PMID: 36940785.
ASV646	Bifidobacterium pseudolongum	Probiotics	15	1.39111e-06	1	0.00877193	-	-	-	-	Probiotics database
ASV651	Lactobacillus faecis	Probiotics	7	6.49186e-07	1	0.00877193	-	-	-	-	Yang M, Meng F, Gu W, Fu L, Zhang F, Li F, Tao Y, Zhang Z, Wang X, Yang X, Li J, Yu J. Influence of Polysaccharides From Polygonatum kingianum on Short-Chain Fatty Acid Production and Quorum Sensing in Lactobacillus faecis. Front Microbiol. 2021 Nov 17;12:758870. doi: 10.3389/fmicb.2021.758870. PMID: 34867887; PMCID: PMC8635744.
ASV654	Lactobacillus intestinalis	Probiotics	3	2.78223e-07	1	0.00877193	1	1.96734e-07	1	0.0172414	Wang QW, Jia DJ, He JM, Sun Y, Qian Y, Ge QW, Qi YD, Wang QY, Hu YY, Wang L, Fang YF, He HQ, Luo M, Feng LJ, Si JM, Song ZF, Wang LJ, Chen SJ. Lactobacillus Intestinalis Primes Epithelial Cells to Suppress Colitis-Related Th17 Response by Host-Microbe Retinoic Acid Biosynthesis. Adv Sci (Weinh). 2023 Dec;10(36):e2303457. doi: 10.1002/advs.202303457. Epub 2023 Nov 20. PMID: 37983567; PMCID: PMC107…
ASV659	Lactobacillus ruminis	Probiotics	1	9.27409e-08	1	0.00877193	167	3.28546e-05	13	0.224138	Taweechotipatr M, Iyer C, Spinler JK, Versalovic J, Tumwasorn S. Lactobacillus saerimneri and Lactobacillus ruminis: novel human-derived probiotic strains with immunomodulatory activities. FEMS Microbiol Lett. 2009 Apr;293(1):65-72. doi: 10.1111/j.1574-6968.2009.01506.x. Epub 2009 Feb 12. PMID: 19222575; PMCID: PMC4105522.
ASV695	Lactobacillus plantarum	Probiotics	3	2.78223e-07	1	0.00877193	2	3.93469e-07	1	0.0172414	Seddik HA, Bendali F, Gancel F, Fliss I, Spano G, Drider D. Lactobacillus plantarum and Its Probiotic and Food Potentialities. Probiotics Antimicrob Proteins. 2017 Jun;9(2):111-122. doi: 10.1007/s12602-017-9264-z. PMID: 28271469.
ASV7	Butyricicoccus pullicaecorum	Probiotics	31033	0.00287803	19	0.166667	31	6.09876e-06	6	0.103448	Chang SC, Shen MH, Liu CY, Pu CM, Hu JM, Huang CJ. A gut butyrate-producing bacterium Butyricicoccus pullicaecorum regulates short-chain fatty acid transporter and receptor to reduce the progression of 1,2-dimethylhydrazine-associated colorectal cancer. Oncol Lett. 2020 Dec;20(6):327. doi: 10.3892/ol.2020.12190. Epub 2020 Oct 5. PMID: 33101496; PMCID: PMC7577080.
ASV709	Lactobacillus johnsonii	Probiotics	36	3.33867e-06	1	0.00877193	-	-	-	-	Jia DJ, Wang QW, Hu YY, He JM, Ge QW, Qi YD, Chen LY, Zhang Y, Fan LN, Lin YF, Sun Y, Jiang Y, Wang L, Fang YF, He HQ, Pi XE, Liu W, Chen SJ, Wang LJ. Lactobacillus johnsonii alleviates colitis by TLR1/2-STAT3 mediated CD206+ macrophagesIL-10 activation. Gut Microbes. 2022 Jan-Dec;14(1):2145843. doi: 10.1080/19490976.2022.2145843. PMID: 36398889; PMCID: PMC9677986.
ASV72	Blautia faecis	Probiotics	10647	0.000987412	56	0.491228	2696	0.000530396	58	1	Verstraeten S, Sencio V, Raise A, Huillet E, Layec S, Deruyter L, Heumel S, Auger S, Robert V, Langella P, Beney L, Trottein F, Thomas M. Description of a Newly Isolated Blautia faecis Strain and Its Benefit in Mouse Models of Post-Influenza Secondary Enteric and Pulmonary Infections. Nutrients. 2022 Apr 1;14(7):1478. doi: 10.3390/nu14071478. PMID: 35406091; PMCID: PMC9003314.
ASV74	Bacteroides xylanisolvens	Probiotics	51671	0.00479201	60	0.526316	25957	0.00510663	58	1	Yang J, Pu J, Lu S, Bai X, Wu Y, Jin D, Cheng Y, Zhang G, Zhu W, Luo X, Rosselló-Móra R, Xu J. Species-Level Analysis of Human Gut Microbiota With Metataxonomics. Front Microbiol. 2020 Aug 26;11:2029. doi: 10.3389/fmicb.2020.02029IF: 4.0 Q2 . PMID: 32983030; PMCID: PMC7479111.
ASV83	Weissella cibaria	Probiotics	557	5.16567e-05	2	0.0175439	2	3.93469e-07	1	0.0172414	Probiotics database
ASV91	Megamonas funiformis	Probiotics	73305	0.00679837	39	0.342105	27021	0.00531596	57	0.982759	Yang, X., Zhang, M., Liu, Y. et al. Inulin-enriched Megamonas funiformis ameliorates metabolic dysfunction-associated fatty liver disease by producing propionic acid. npj Biofilms Microbiomes 9, 84 (2023). https://doi.org/10.1038/s41522-023-00451-y
ASV96	Lactobacillus fermentum	Probiotics	377	3.49633e-05	22	0.192982	1	1.96734e-07	1	0.0172414	Probiotics database

## Sheet: Supplementary Table3
Features	baseMean	log2FoldChange	lfcSE	stat	pvalue	padj
ASV342(f_Rhodospirillaceae)	44.1437	-5.45176	0.329389	-16.5511	1.57e-61	3.74e-59
ASV31(g_Enterococcus)	51.2115	6.9808	0.433195	16.1147	2.01e-58	2.39e-56
ASV493(s_Bacteroides_coprophilus)	23.7385	-4.86285	0.316451	-15.3668	2.73e-53	2.17e-51
ASV639(f_Lachnospiraceae)	21.3468	-4.70476	0.306844	-15.3327	4.62e-53	2.75e-51
ASV3(s_Escherichia_coli)	1169.98	6.5643	0.445821	14.7241	4.52e-49	2.15e-47
ASV1(g_Citrobacter)	233.257	6.90371	0.479598	14.3948	5.58e-47	2.21e-45
ASV221(g_Ruminococcus)	37.4183	-4.39122	0.313361	-14.0133	1.29e-44	4.39e-43
ASV42(s_Veillonella_parvula)	321.425	5.81155	0.416474	13.9542	2.97e-44	8.83e-43
ASV443(g_Ralstonia)	6.24985	4.16545	0.298983	13.9321	4.04e-44	1.07e-42
ASV580(s_Coprococcus_eutactus)	18.4502	-4.1916	0.304381	-13.7709	3.81e-43	9.08e-42
ASV20(g_Escherichia)	9.62621	4.77877	0.352023	13.5752	5.62e-42	1.11e-40
ASV109(g_Roseburia)	134.427	-4.59625	0.338543	-13.5766	5.52e-42	1.11e-40
ASV17(s_Flavonifractor_plautii)	1011.28	5.47162	0.406919	13.4465	3.23e-41	5.91e-40
ASV295(s_Roseburia_intestinalis)	29.3651	-4.47486	0.333672	-13.411	5.22e-41	8.87e-40
ASV24(s_Shigella_boydii)	6.63749	4.37029	0.338544	12.9091	4e-38	6.35e-37
ASV552(f_Lachnospiraceae)	10.341	-3.38386	0.262232	-12.9041	4.27e-38	6.35e-37
ASV25(s_Clostridium_spiroforme)	8.03431	4.21998	0.327435	12.888	5.26e-38	7.36e-37
ASV6(s_Shigella_flexneri)	3.12403	2.99875	0.239023	12.5459	4.19e-36	5.54e-35
ASV226(g_Delftia)	3.85655	3.3263	0.266225	12.4943	8.02e-36	1e-34
ASV350(f_Clostridiaceae)	23.2081	-3.76355	0.301349	-12.489	8.57e-36	1.02e-34
ASV136(s_Streptococcus_anginosus)	5.21003	3.67534	0.294454	12.4819	9.38e-36	1.06e-34
ASV217(g_Hungatella)	58.7127	5.00912	0.403259	12.4216	1.99e-35	2.16e-34
ASV202(s_Clostridium_citroniae)	10.4284	4.07685	0.328645	12.405	2.45e-35	2.54e-34
ASV0(f_Enterobacteriaceae)	6970.11	5.75168	0.468379	12.28	1.16e-34	1.15e-33
ASV163(s_Megasphaera_micronuciformis)	10.3176	4.22321	0.346878	12.1749	4.23e-34	4.03e-33
ASV112(s_Campylobacter_gracilis)	2.89538	2.8205	0.234652	12.02	2.79e-33	2.46e-32
ASV285(s_Prevotella_bivia)	13.2611	4.39299	0.365448	12.0208	2.76e-33	2.46e-32
ASV325(g_Fusobacterium)	5.01535	3.55361	0.297786	11.9334	7.92e-33	6.74e-32
ASV2(g_Enterobacter)	22458.8	5.19691	0.436244	11.9128	1.01e-32	8.19e-32
ASV205(s_Ruthenibacterium_lactatiformans)	99.8533	4.78861	0.402019	11.9114	1.03e-32	8.19e-32
ASV29(g_Veillonella)	766.263	5.21914	0.441097	11.8322	2.66e-32	2.04e-31
ASV98(g_Prevotella)	27.0111	4.92871	0.417225	11.8131	3.34e-32	2.48e-31
ASV233(g_Romboutsia)	203.947	-4.2669	0.368358	-11.5836	4.99e-31	3.6e-30
ASV274(s_Clostridium_aldenense)	32.6441	4.15454	0.376994	11.0202	3.05e-28	2.14e-27
ASV215(s_Acinetobacter_johnsonii)	4.20458	3.0168	0.274916	10.9735	5.12e-28	3.48e-27
ASV152(g_Pseudomonas)	3.0892	2.53568	0.235838	10.7518	5.81e-27	3.84e-26
ASV203(s_Clostridium_symbiosum)	31.3178	4.13809	0.387191	10.6875	1.17e-26	7.49e-26
ASV246(f_Lachnospiraceae)	9.02152	-3.0055	0.282163	-10.6516	1.71e-26	1.07e-25
ASV13(s_Veillonella_atypica)	94.0504	4.57707	0.438107	10.4474	1.51e-25	9.19e-25
ASV214(s_Clostridium_innocuum)	16.4566	3.68504	0.352838	10.444	1.56e-25	9.29e-25
ASV60(s_Alistipes_indistinctus)	13.2368	3.75653	0.361895	10.3802	3.05e-25	1.77e-24
ASV63(f_Lachnospiraceae)	75.0779	-3.92817	0.378913	-10.367	3.51e-25	1.99e-24
ASV213(f_Clostridiaceae)	44.9142	3.96419	0.383744	10.3303	5.14e-25	2.84e-24
ASV537(f_Christensenellaceae)	17.2222	-3.19648	0.310277	-10.302	6.9e-25	3.73e-24
ASV349(f_Lachnospiraceae)	18.0731	-3.35351	0.327284	-10.2465	1.23e-24	6.49e-24
ASV230(s_Gemella_sanguinis)	2.41327	2.22382	0.220219	10.0982	5.62e-24	2.91e-23
ASV480(s_Dialister_hominis)	13.7202	-3.30419	0.327352	-10.0937	5.89e-24	2.98e-23
ASV546(f_Lachnospiraceae)	7.35932	-2.70045	0.26837	-10.0624	8.1e-24	4.02e-23
ASV100(s_Phascolarctobacterium_succinatutens)	648.764	5.43716	0.542282	10.0264	1.17e-23	5.67e-23
ASV219(s_Campylobacter_concisus)	3.18867	2.48064	0.248821	9.96956	2.07e-23	9.86e-23
ASV147(s_Rothia_mucilaginosa)	2.82941	2.24537	0.225638	9.95125	2.49e-23	1.16e-22
ASV177(s_Enterocloster_lavalensis)	17.0786	3.46912	0.34878	9.94646	2.61e-23	1.2e-22
ASV269(p_Saccharibacteria)	5.33574	2.49116	0.252207	9.87743	5.22e-23	2.34e-22
ASV23(s_Anaerotruncus_colihominis)	13.9853	3.21142	0.32692	9.82325	8.94e-23	3.94e-22
ASV8(g_Klebsiella)	1100.68	4.97545	0.506891	9.81562	9.64e-23	4.17e-22
ASV18(s_Bacteroides_thetaiotaomicron)	1862.76	4.57749	0.46645	9.81346	9.85e-23	4.19e-22
ASV335(f_Atopobiaceae)	2.54813	2.09553	0.213703	9.80584	1.06e-22	4.44e-22
ASV386(s_Eisenbergiella_tayi)	6.72663	3.17486	0.323922	9.8013	1.11e-22	4.56e-22
ASV239(s_Bacteroides_dorei)	32.5704	4.01518	0.416567	9.63875	5.49e-22	2.21e-21
ASV124(s_Bilophila_wadsworthia)	400.311	4.19354	0.43538	9.63191	5.86e-22	2.33e-21
ASV52(s_Streptococcus_gordonii)	4.05615	2.5221	0.265777	9.48955	2.32e-21	9.05e-21
ASV265(o_Gastranaerophilales)	8.48564	-2.84113	0.299577	-9.48378	2.45e-21	9.41e-21
ASV312(f_Christensenellaceae)	3.21449	2.19537	0.236267	9.2919	1.52e-20	5.73e-20
ASV87(g_Megasphaera)	75.5539	4.39723	0.477697	9.20505	3.42e-20	1.27e-19
ASV16(s_Phascolarctobacterium_faecium)	2059.22	4.80194	0.528744	9.08178	1.07e-19	3.91e-19
ASV108(g_Lactobacillus)	18.4374	3.40878	0.375495	9.07808	1.11e-19	3.98e-19
ASV266(s_Eggerthella_lenta)	6.86738	2.70898	0.298648	9.0708	1.18e-19	4.2e-19
ASV81(s_Streptococcus_sanguinis)	2.78633	2.1068	0.233219	9.03357	1.66e-19	5.82e-19
ASV78(f_Lachnospiraceae)	14.6536	-2.62907	0.293598	-8.95467	3.41e-19	1.18e-18
ASV238(s_Granulicatella_elegans)	2.37676	2.01079	0.226636	8.87235	7.16e-19	2.44e-18
ASV281(s_Solobacterium_moorei)	2.34551	1.85344	0.209208	8.85932	8.05e-19	2.7e-18
ASV140(s_Dysosmobacter_welbionis)	375.598	3.86955	0.439312	8.80819	1.27e-18	4.2e-18
ASV244(s_Hungatella_hathewayi)	3.94665	2.27555	0.266647	8.53394	1.41e-17	4.61e-17
ASV69(s_Streptococcus_parasanguinis)	34.796	3.04973	0.358307	8.5115	1.72e-17	5.52e-17
ASV141(s_Klebsiella_pneumoniae)	77.8397	3.80647	0.453631	8.39112	4.82e-17	1.53e-16
ASV105(k_Bacteria)	88.2992	-2.97611	0.35916	-8.2863	1.17e-16	3.66e-16
ASV272(s_Clostridium_glycyrrhizinilyticum)	3.16359	2.03385	0.247243	8.22609	1.93e-16	5.98e-16
ASV9(g_Streptococcus)	128.118	2.82438	0.344031	8.20969	2.22e-16	6.77e-16
ASV229(g_Gemella)	2.89111	1.77107	0.21632	8.18728	2.67e-16	8.05e-16
ASV368(s_Turicibacter_sanguinis)	7.48312	-2.26851	0.278518	-8.14494	3.79e-16	1.13e-15
ASV347(s_Parabacteroides_goldsteinii)	25.1072	3.32338	0.40882	8.12919	4.32e-16	1.27e-15
ASV251(s_Blautia_wexlerae)	4.68524	2.36781	0.292981	8.08179	6.38e-16	1.85e-15
ASV256(s_Bifidobacterium_longum)	101.256	3.31152	0.416325	7.95417	1.8e-15	5.17e-15
ASV161(s_Mesosutterella_multiformis)	5.93649	-2.14813	0.272026	-7.89679	2.86e-15	8.11e-15
ASV326(s_Dialister_invisus)	6.70975	2.46512	0.31245	7.88966	3.03e-15	8.48e-15
ASV421(s_Akkermansia_muciniphila)	46.3067	3.5087	0.450065	7.79598	6.39e-15	1.77e-14
ASV144(s_Alistipes_senegalensis)	11.7273	2.79286	0.359698	7.76447	8.2e-15	2.24e-14
ASV90(s_Bacteroides_ovatus)	1585.31	3.64147	0.47125	7.72726	1.1e-14	2.97e-14
ASV249(s_Romboutsia_timonensis)	19.9158	-2.45418	0.319389	-7.68398	1.54e-14	4.12e-14
ASV210(s_Intestinimonas_butyriciproducens)	7.87621	2.36031	0.309309	7.63093	2.33e-14	6.16e-14
ASV88(s_Roseburia_faecis)	231.495	-3.12178	0.410028	-7.61357	2.67e-14	6.97e-14
ASV283(s_Faecalicatena_contorta)	2.7718	1.83476	0.243107	7.54712	4.45e-14	1.15e-13
ASV209(s_Tyzzerella_nexilis)	47.7263	3.14622	0.421996	7.45558	8.95e-14	2.29e-13
ASV75(s_Catenibacterium_mitsuokai)	16.9869	2.89835	0.388849	7.45366	9.08e-14	2.3e-13
ASV216(s_Phocea_massiliensis)	3.71096	1.9162	0.25987	7.3737	1.66e-13	4.16e-13
ASV30(s_Bacteroides_vulgatus)	17707.8	3.47044	0.477419	7.26916	3.62e-13	8.97e-13
ASV169(s_Butyrivibrio_crossotus)	4.36735	-1.95951	0.273931	-7.15328	8.47e-13	2.08e-12
ASV208(s_Parabacteroides_distasonis)	1183.61	3.07482	0.432256	7.11343	1.13e-12	2.75e-12
ASV153(s_Bacteroides_cellulosilyticus)	96.7351	3.02202	0.426246	7.08986	1.34e-12	3.23e-12
ASV28(s_Bacteroides_fragilis)	1047.34	3.51969	0.511373	6.88283	5.87e-12	1.4e-11
ASV118(g_Clostridium)	494.149	2.85634	0.415368	6.87665	6.13e-12	1.44e-11
ASV151(f_Lachnospiraceae)	4.32849	1.95745	0.287584	6.80652	1e-11	2.33e-11
ASV287(s_Anaerotignum_lactatifermentans)	7.48902	2.26101	0.334065	6.76818	1.3e-11	3.01e-11
ASV183(s_Lawsonibacter_asaccharolyticus)	16.761	2.38311	0.353093	6.74925	1.49e-11	3.4e-11
ASV190(s_Allisonella_histaminiformans)	15.2364	2.34496	0.351642	6.66862	2.58e-11	5.85e-11
ASV473(s_Bacteroides_galacturonicus)	4.42458	-1.92348	0.290389	-6.62382	3.5e-11	7.86e-11
ASV255(f_Lachnospiraceae)	14.0534	2.40982	0.36435	6.61403	3.74e-11	8.32e-11
ASV358(s_Marvinbryantia_formatexigens)	2.68646	1.30029	0.204028	6.3731	1.85e-10	4.08e-10
ASV243(f_Christensenellaceae)	3.27888	1.58162	0.250153	6.32263	2.57e-10	5.61e-10
ASV355(s_Lachnospira_pectinoschiza)	44.2829	-2.13943	0.354098	-6.04192	1.52e-09	3.3e-09
ASV402(f_Clostridiaceae)	5.70006	-1.52954	0.257449	-5.94112	2.83e-09	6.07e-09
ASV218(s_Veillonella_rogosae)	4.69198	1.65538	0.282024	5.86965	4.37e-09	9.28e-09
ASV343(s_Fusobacterium_ulcerans)	34.1541	2.59685	0.455368	5.70276	1.18e-08	2.46e-08
ASV36(s_Granulicatella_adiacens)	8.42496	1.45056	0.254297	5.7042	1.17e-08	2.46e-08
ASV258(s_Agathobaculum_butyriciproducens)	33.4484	-1.74898	0.307799	-5.68221	1.33e-08	2.75e-08
ASV280(s_Aggregatibacter_segnis)	3.82487	1.57397	0.277383	5.67437	1.39e-08	2.86e-08
ASV148(f_Lachnospiraceae)	60.737	-1.90264	0.33656	-5.6532	1.57e-08	3.2e-08
ASV22(g_Bacteroides)	10142.8	2.58291	0.460542	5.6084	2.04e-08	4.12e-08
ASV308(g_Enterobacter)	2.81213	1.32513	0.240826	5.50244	3.75e-08	7.49e-08
ASV410(f_Lachnospiraceae)	3.8606	-1.45791	0.270047	-5.39872	6.71e-08	1.33e-07
ASV61(s_Eubacterium_rectale)	315.012	-2.30057	0.442911	-5.19419	2.06e-07	4.04e-07
ASV84(s_Alistipes_onderdonkii)	142.754	2.30963	0.453926	5.08813	3.62e-07	7.05e-07
ASV270(s_Clostridium_leptum)	4.69528	1.26611	0.249327	5.07812	3.81e-07	7.38e-07
ASV93(g_Blautia)	121.245	1.54857	0.337606	4.58691	4.5e-06	8.63e-06
ASV186(g_Bifidobacterium)	33.6627	1.72537	0.381664	4.52066	6.16e-06	1.17e-05
ASV247(f_Lachnospiraceae)	67.3264	-1.89587	0.42926	-4.41659	1e-05	1.89e-05
ASV370(s_Blautia_argi)	8.72881	-1.10491	0.253818	-4.35315	1.34e-05	2.51e-05
ASV104(s_Bacteroides_acidifaciens)	41.6821	-1.62639	0.37688	-4.3154	1.59e-05	2.96e-05
ASV207(f_Lachnospiraceae)	23.3886	-1.30971	0.304062	-4.30739	1.65e-05	3.02e-05
ASV110(s_Fusobacterium_mortiferum)	122.617	2.15123	0.499283	4.30864	1.64e-05	3.02e-05
ASV131(f_Christensenellaceae)	6.27874	-1.1678	0.272574	-4.28435	1.83e-05	3.31e-05
ASV187(f_Lachnospiraceae)	10.4528	1.39159	0.324841	4.2839	1.84e-05	3.31e-05
ASV55(s_Parabacteroides_merdae)	914.235	2.01326	0.472773	4.2584	2.06e-05	3.68e-05
ASV259(s_Blautia_faecicola)	2.37429	0.905377	0.21565	4.19837	2.69e-05	4.74e-05
ASV240(s_Parabacteroides_johnsonii)	4.66692	1.2889	0.306991	4.19851	2.69e-05	4.74e-05
ASV317(s_Eubacterium_hallii)	3.24584	0.957898	0.232922	4.11252	3.91e-05	6.85e-05
ASV545(s_Pseudobutyrivibrio_ruminis)	3.62985	-1.1023	0.268375	-4.10732	4e-05	6.95e-05
ASV91(s_Megamonas_funiformis)	303.596	2.03653	0.508938	4.00153	6.29e-05	0.00010854
ASV332(s_Ruminococcus_torques)	85.7976	1.66808	0.42006	3.97104	7.16e-05	0.000122526
ASV80(s_Alistipes_finegoldii)	16.0498	-1.36091	0.348626	-3.90364	9.48e-05	0.000161085
ASV179(f_Clostridiaceae)	7.92935	1.22338	0.314973	3.88409	0.000102715	0.000173377
ASV419(s_Coprococcus_catus)	14.5003	-1.1502	0.296333	-3.88146	0.000103832	0.000174028
ASV129(s_Peptococcus_asaccharolyticus)	5.6352	-1.15961	0.299163	-3.87618	0.000106109	0.000176602
ASV158(s_Bacteroides_eggerthii)	30.554	-1.44197	0.38944	-3.70267	0.000213339	0.000352602
ASV111(s_Dorea_longicatena)	35.627	-1.21699	0.331886	-3.66688	0.000245524	0.000402998
ASV191(s_Collinsella_aerofaciens)	38.3383	1.36132	0.379022	3.59165	0.000328586	0.000535641
ASV173(s_Sutterella_massiliensis)	216.398	-1.81767	0.508245	-3.57636	0.000348407	0.000564087
ASV171(s_Ruminococcus_gnavus)	147.63	1.35262	0.384312	3.51959	0.000432221	0.000695059
ASV299(s_Oscillibacter_massiliensis)	9.54677	1.09472	0.312677	3.50113	0.000463287	0.000740015
ASV192(o_Eubacteriales)	28.724	-1.07235	0.308102	-3.48049	0.000500496	0.000794121
ASV139(s_Blautia_obeum)	13.1803	-0.927424	0.272203	-3.40711	0.000656545	0.00103482
ASV85(s_Ruminiclostridium_cellobioparum)	153.911	1.37063	0.409751	3.34504	0.000822702	0.00128818
ASV352(s_Roseburia_cecicola)	18.2845	-1.13821	0.342445	-3.32377	0.000888082	0.00138146
ASV182(f_Lachnospiraceae)	170.41	1.25444	0.389408	3.22141	0.00127561	0.00197139
ASV196(f_Lachnospiraceae)	4.24754	0.789745	0.245643	3.21501	0.00130438	0.00200285
ASV324(c_Mollicutes)	7.0122	1.1045	0.344225	3.20866	0.00133355	0.00203452
ASV206(s_Dorea_formicigenerans)	13.464	-0.882127	0.27681	-3.18676	0.00143877	0.00218106
ASV21(s_Bacteroides_uniformis)	1585.91	1.49108	0.468387	3.18344	0.00145534	0.00219223
ASV178(s_Fusicatenibacter_saccharivorans)	23.791	-0.974562	0.306993	-3.17454	0.00150075	0.00224641
ASV339(s_Clostridium_perfringens)	10.8694	1.13773	0.359299	3.16653	0.0015427	0.00229476
ASV241(s_Bacteroides_nordii)	17.3979	1.12562	0.363092	3.10009	0.00193463	0.00285989
ASV122(s_Roseburia_inulinivorans)	330.291	-1.36593	0.448321	-3.04678	0.0023131	0.00339825
ASV344(s_Ruminococcus_bromii)	67.1791	-1.19181	0.399798	-2.98104	0.00287275	0.00419457
ASV425(f_Desulfovibrionaceae)	2.86256	-0.741474	0.254739	-2.91073	0.00360591	0.00523297
ASV101(s_Eubacterium_eligens)	142.449	-1.25335	0.433227	-2.89307	0.00381502	0.00550288
ASV38(s_Bacteroides_massiliensis)	660.591	-1.4943	0.520703	-2.86978	0.00410758	0.00588918
ASV70(s_Sutterella_wadsworthensis)	245.668	1.36521	0.478227	2.85474	0.00430716	0.00613835
ASV72(s_Blautia_faecis)	27.9893	0.914524	0.320738	2.85132	0.00435386	0.00616797
ASV359(s_Bacteroides_intestinalis)	3.03342	-0.664546	0.24146	-2.75219	0.00591975	0.00833669
ASV40(s_Prevotella_stercorea)	594.2	1.4748	0.552556	2.66904	0.00760674	0.0106494
ASV181(s_Coprococcus_comes)	21.6964	-0.832018	0.313556	-2.65349	0.00796641	0.0110878
ASV275(s_Holdemania_filiformis)	2.83373	0.595068	0.22584	2.63491	0.00841593	0.0116453
ASV253(s_Intestinibacter_bartlettii)	22.8617	0.860295	0.331621	2.59421	0.00948074	0.0130429
ASV82(f_Lachnospiraceae)	35.4484	-0.903003	0.363021	-2.48747	0.0128657	0.0175979
ASV41(s_Odoribacter_splanchnicus)	73.3282	0.993333	0.405517	2.44955	0.0143036	0.0194528
ASV556(s_Blautia_stercoris)	4.27722	-0.608857	0.250787	-2.42778	0.0151915	0.0205431
ASV157(s_Bacteroides_finegoldii)	18.1645	-0.826728	0.360452	-2.29359	0.0218142	0.0293321
ASV132(s_Eubacterium_siraeum)	21.2824	-0.909352	0.403346	-2.25452	0.0241633	0.0323082
ASV189(g_Alistipes)	14.061	-0.732569	0.329793	-2.2213	0.0263308	0.0350097
ASV438(f_Lachnospiraceae)	3.16549	-0.549277	0.25746	-2.13345	0.0328878	0.0432447
ASV33(s_Bacteroides_plebeius)	2903.39	1.19824	0.561201	2.13514	0.0327494	0.0432447
ASV19(s_Prevotella_copri)	17363.2	1.21899	0.572402	2.1296	0.0332047	0.0434215
ASV74(s_Bacteroides_xylanisolvens)	290.064	0.910292	0.428335	2.12518	0.0335712	0.0436609
ASV159(s_Subdoligranulum_variabile)	130.563	0.890784	0.423437	2.1037	0.0354045	0.0457949
ASV154(s_Holdemanella_biformis)	10.1529	0.717078	0.34194	2.09709	0.0359858	0.0462953
ASV79(f_Lachnospiraceae)	88.5897	-0.762612	0.367029	-2.0778	0.037728	0.0482757
ASV59(f_Lachnospiraceae)	139.998	0.802227	0.410269	1.95537	0.0505395	0.064323
ASV156(s_Parabacteroides_acidifaciens)	3.43004	-0.514798	0.266091	-1.93467	0.0530308	0.0671348
ASV123(s_Parasutterella_excrementihominis)	936.501	0.956981	0.501446	1.90844	0.0563338	0.0709389
ASV162(s_Ruminococcus_lactaris)	7.17916	-0.561515	0.294622	-1.90588	0.0566652	0.0709807
ASV49(s_Paraprevotella_clara)	122.906	0.780339	0.439463	1.77567	0.075788	0.0944374
ASV288(s_Roseburia_hominis)	50.0582	-0.663154	0.380984	-1.74063	0.081748	0.101333
ASV119(s_Barnesiella_intestinihominis)	60.0881	-0.730003	0.4248	-1.71846	0.0857122	0.105697
ASV125(s_Romboutsia_sedimentorum)	2.33158	0.370211	0.231471	1.59939	0.109735	0.134623
ASV165(s_Comamonas_kerstersii)	2.64326	-0.37855	0.243842	-1.55244	0.120557	0.147142
ASV113(f_Lachnospiraceae)	35.0178	-0.573802	0.378452	-1.51618	0.129473	0.157218
ASV437(g_Coprococcus)	2.67619	0.326499	0.21592	1.51213	0.130501	0.157661
ASV130(f_Lachnospiraceae)	14.7542	-0.434861	0.296861	-1.46487	0.142958	0.171838
ASV193(o_Bacteroidales)	3.58145	0.404983	0.290371	1.39471	0.163104	0.195069
ASV45(s_Desulfovibrio_piger)	31.7325	0.578498	0.424163	1.36386	0.172613	0.205409
ASV133(o_Bacteroidales)	27.4544	0.518655	0.394888	1.31342	0.189041	0.22384
ASV320(s_Terrisporobacter_glycolicus)	3.75931	-0.31458	0.24515	-1.28322	0.199416	0.234956
ASV48(s_Bacteroides_caccae)	222.495	0.546119	0.445603	1.22557	0.220359	0.258352
ASV385(f_Christensenellaceae)	2.42319	-0.216464	0.233218	-0.928161	0.353324	0.412212
ASV51(s_Anaerostipes_hadrus)	89.6482	-0.370514	0.404345	-0.916332	0.359493	0.417362
ASV361(f_Lachnospiraceae)	3.72914	-0.201927	0.221264	-0.912607	0.361449	0.417597
ASV107(s_Gemmiger_formicilis)	191.118	0.37786	0.417616	0.904802	0.36557	0.420318
ASV86(s_Prevotellamassilia_timonensis)	5.15656	0.264868	0.303748	0.871998	0.383209	0.43848
ASV66(s_Mediterraneibacter_faecis)	27.1533	-0.292759	0.342807	-0.854005	0.393102	0.447648
ASV360(s_Coprobacter_fastidiosus)	5.38222	0.22939	0.281347	0.815326	0.414886	0.470204
ASV68(s_Butyricimonas_faecalis)	19.4826	-0.29793	0.371666	-0.801606	0.422781	0.476881
ASV345(s_Eubacterium_ventriosum)	23.7911	-0.278342	0.357411	-0.778773	0.436113	0.489599
ASV37(s_Bacteroides_stercoris)	1037.93	0.34876	0.47992	0.726705	0.467407	0.522267
ASV34(s_Bacteroides_coprocola)	332.291	-0.365476	0.521286	-0.701105	0.483237	0.537432
ASV146(f_Clostridiaceae)	4.79753	-0.180718	0.262413	-0.688678	0.491026	0.543554
ASV200(f_Lachnospiraceae)	7.90871	0.153477	0.261708	0.586444	0.557577	0.614367
ASV43(s_Alistipes_putredinis)	449.848	0.281505	0.490208	0.574255	0.565795	0.620549
ASV11(s_Ruminococcus_albus)	1240.08	-0.211081	0.394388	-0.535212	0.592503	0.646861
ASV71(s_Butyricimonas_virosa)	12.8337	-0.166905	0.356005	-0.468829	0.639192	0.694647
ASV433(f_Lachnospiraceae)	3.02197	0.0986698	0.219956	0.44859	0.653728	0.704014
ASV174(f_Oscillospiraceae)	37.9866	-0.150189	0.333914	-0.449783	0.652867	0.704014
ASV65(s_Bacteroides_salyersiae)	10.1829	0.136085	0.3303	0.412003	0.680337	0.72917
ASV50(s_Ruminococcus_callidus)	20.9977	-0.144116	0.353155	-0.408081	0.683214	0.72917
ASV375(s_Bacteroides_clarus)	7.36503	0.124709	0.311042	0.400937	0.688466	0.731495
ASV116(s_Anaerotignum_faecicola)	67.8079	0.156531	0.396031	0.395249	0.692659	0.73268
ASV32(s_Faecalibacterium_prausnitzii)	3004.84	-0.161191	0.435236	-0.370354	0.711119	0.748877
ASV201(s_Alistipes_ihumii)	3.88025	0.093616	0.257352	0.363766	0.716033	0.75073
ASV175(s_Eubacterium_ramulus)	9.11489	-0.0961692	0.272184	-0.353324	0.723846	0.755593
ASV46(s_Alistipes_shahii)	109.84	-0.148343	0.42568	-0.348484	0.727477	0.756068
ASV44(g_Sutterella)	52.8678	-0.129155	0.439866	-0.293624	0.769045	0.795794
ASV195(g_Oxalobacter)	2.99343	0.066729	0.250502	0.266381	0.789946	0.813884
ASV92(s_Alistipes_communis)	6.68982	-0.059541	0.301184	-0.19769	0.843288	0.865097
ASV264(s_Clostridium_absonum)	6.22828	-0.0362853	0.275057	-0.131919	0.895048	0.914255
ASV127(f_Lachnospiraceae)	127.98	0.0490428	0.393687	0.124573	0.900862	0.916261
ASV252(f_Lachnospiraceae)	28.8119	0.0362693	0.383977	0.0944569	0.924746	0.936552
ASV185(s_Butyricimonas_faecihominis)	8.19223	0.0173863	0.331061	0.052517	0.958117	0.963394
ASV257(s_Faecalibacillus_intestinalis)	51.038	-0.0200268	0.392882	-0.0509742	0.959346	0.963394
ASV54(s_Haemophilus_parainfluenzae)	216.175	-0.00936404	0.444424	-0.0210701	0.98319	0.98319
